# Supplementary material for: Chimeric Tobamoviruses With Coat Protein Exchanges Modulate Symptom Expression and Defence Responses in Nicotiana tabacum
Source: Front Microbiol. 2020 Nov 6;11:587005. doi: 10.3389/fmicb.2020.587005 (PMC7677242; doi:10.3389/fmicb.2020.587005)
Supplement: Supplementary file 5 [file Table_2.XLSX]

## Sheet: Sheet1
Primer name	Sequence of primer
Actin+	CAAGGAAATCACCGCTTTGG
Actin-	AAGGGATGCGAGGATGGA
PYL+	TGAATGGCAGAGGTCTGCTC
PYL-	CATCGTCGGTGCTAGAATTG
IAA+	TTAGAACTACATTATATACC
IAA -	GTGATCAGCAGGATGAGCTG
Hsp90+	GCCAAAGAGCTCAAGGAGTC
Hsp90-	GGGTGCCTAGGGTTGATCTC
PR1+	TGCCCACGACTCAAACACTT
PR1-	TATCAAGCAGAAGTCCACAC
RLK1+	GGAATTTCATCCTTGCTAGC
RLK1-	TGTATCAACCGTGTCACTCC
TGA+	TCAGCTTCTGGGTATTGCTC
TGA-	CAGTTCCGGCATGGACGGTC
WRKY40+	ACAGTTACTCAGACGGTTTC
WRKY40-	TATCTGCTCCCAAGATTGAC
WRKY50+	GAAGTTACTATGACTGTTGC
WRKY50-	ACTGAAGATTACCATGTCAG
