# Supplementary material for: Chimeric Tobamoviruses With Coat Protein Exchanges Modulate Symptom Expression and Defence Responses in Nicotiana tabacum
Source: Front Microbiol. 2020 Nov 6;11:587005. doi: 10.3389/fmicb.2020.587005 (PMC7677242; doi:10.3389/fmicb.2020.587005)
Supplement: Supplementary file 6 [file Table_3.XLSX]

## Sheet: TMV vs TMV-CGCP.xls
#ID	gene_name	C1_FPKM	C1_count	C2_FPKM	C2_count	C3_FPKM	C3_count	TMV1_FPKM	TMV1_count	TMV2_FPKM	TMV2_count	TMV3_FPKM	TMV3_count	FDR	log2FC	regulated	COG_class	COG_class_annotation	GO_annotation	KEGG_annotation	KEGG_pathway_annotation	KOG_class	KOG_class_annotation	Pfam_annotation	Swiss_Prot_annotation	eggNOG_class	eggNOG_class_annotation	NR_annotation	GO_second_level_annotation
Nicotiana_tabacum_newGene_10172	--	18.451	777	15.224	621	13.8164	494	5.63855	199	6.80754	253	3.87044	151	1.006e-05	1.51196	up	--	--	Cellular Component: integral component of membrane (GO:0016021);;	--	--	--	--	--	--	S	Function unknown	uncharacterized protein LOC112101146 [Citrus clementina]	cellular component: membrane (GO:0016020);; cellular component: membrane part (GO:0044425)
Nicotiana_tabacum_newGene_1019	--	0.959049	140	1.65953	171	1.33922	134	0.074821	13	0.088798	16	0.706121	69	0.000289639	2.06941	up	--	--	--	--	--	[R]	General function prediction only	--	Retrovirus-related Pol polyprotein from transposon RE1 OS=Arabidopsis thaliana OX=3702 GN=RE1 PE=2 SV=1	L	Replication, recombination and repair	PREDICTED: uncharacterized mitochondrial protein AtMg00810-like [Nicotiana tabacum]	--
Nicotiana_tabacum_newGene_10206	--	972.883	32353	875.543	28178	597.732	16871	53.0418	1479	97.9442	2874	163.559	5021	8.79357e-09	2.91982	up	--	--	--	--	--	--	--	Sar8.2 family	--	--	--	PREDICTED: uncharacterized protein LOC104119564 [Nicotiana tomentosiformis]	--
Nicotiana_tabacum_newGene_10238	--	0.128916	23	0.288705	36	0.562587	82	1.37833	173	0.830359	106	0.888448	120	0.00862236	-1.6106	down	--	--	--	--	--	--	--	--	--	--	--	--	--
Nicotiana_tabacum_newGene_10313	--	0.061033	14	0	0	0.286414	52	0.464225	84	0.336985	64	0.3901	77	0.00355995	-1.84457	down	--	--	--	--	--	[R]	General function prediction only	Reverse transcriptase (RNA-dependent DNA polymerase);; Reverse transcriptase (RNA-dependent DNA polymerase)	--	S	Function unknown	Polyprotein, putative [Solanum demissum]	--
Nicotiana_tabacum_newGene_10390	--	0.374089	82	0.558893	119	0.490197	92	0.010497	2	0.040584	8	0.018614	4	6.38884e-10	4.26749	up	--	--	--	--	--	--	--	--	--	--	--	--	--
Nicotiana_tabacum_newGene_10484	--	3.926	387	3.0884	295	4.03873	338	10.7251	886	14.046	1221	6.95555	633	0.00196975	-1.55447	down	--	--	--	--	--	--	--	--	--	--	--	--	--
Nicotiana_tabacum_newGene_10686	--	3.42211	193	1.69163	93	1.30888	62	0.215871	11	0	0	0.188912	11	0.00275555	3.8298	up	[R]	General function prediction only	Molecular Function: chitinase activity (GO:0004568);; Biological Process: carbohydrate metabolic process (GO:0005975);; Biological Process: chitin catabolic process (GO:0006032);; Molecular Function: chitin binding (GO:0008061);; Biological Process: cell wall macromolecule catabolic process (GO:0016998);;	K01183|2.03427e-161|sot:102583127|K01183 chitinase [EC:3.2.1.14] | (RefSeq) endochitinase EP3	Amino sugar and nucleotide sugar metabolism (ko00520)	[R]	General function prediction only	Chitinase class I;; Chitin recognition protein	Endochitinase EP3 OS=Arabidopsis thaliana OX=3702 GN=EP3 PE=1 SV=1	G	Carbohydrate transport and metabolism	PREDICTED: endochitinase PR4-like [Nicotiana sylvestris]	molecular function: catalytic activity (GO:0003824);; biological process: metabolic process (GO:0008152);; molecular function: binding (GO:0005488);; biological process: cellular process (GO:0009987)
Nicotiana_tabacum_newGene_10717	--	69.5608	10620	42.184	6554	19.4757	2489	0.054674	10	0.291395	39	0.246162	33	6.19234e-07	7.77238	up	--	--	Molecular Function: peroxidase activity (GO:0004601);; Cellular Component: extracellular region (GO:0005576);; Biological Process: response to oxidative stress (GO:0006979);; Molecular Function: heme binding (GO:0020037);; Biological Process: hydrogen peroxide catabolic process (GO:0042744);; Molecular Function: metal ion binding (GO:0046872);; Biological Process: oxidation-reduction process (GO:…	K00430|4.85095e-94|sot:102587234|K00430 peroxidase [EC:1.11.1.7] | (RefSeq) prx2; peroxidase 51-like	Phenylpropanoid biosynthesis (ko00940)	--	--	Peroxidase;; Peroxidase	Peroxidase 16 OS=Arabidopsis thaliana OX=3702 GN=PER16 PE=1 SV=2	G	Carbohydrate transport and metabolism	PREDICTED: peroxidase 51-like [Nicotiana tomentosiformis]	molecular function: catalytic activity (GO:0003824);; molecular function: antioxidant activity (GO:0016209);; biological process: metabolic process (GO:0008152);; biological process: cellular process (GO:0009987);; biological process: single-organism process (GO:0044699);; biological process: response to stimulus (GO:0050896);; biological process: detoxification (GO:0098754);; cellular component:…
Nicotiana_tabacum_newGene_10789	--	0.612841	79	0.771459	105	1.11065	130	2.53671	289	2.3373	270	1.54281	185	0.00333109	-1.37142	down	--	--	--	--	--	--	--	--	--	S	Function unknown	uncharacterized protein LOC111901541 [Lactuca sativa]	--
Nicotiana_tabacum_newGene_108	--	0	0	0.319095	17	1.06742	48	1.72735	76	2.11125	97	1.52096	74	0.00124422	-2.01066	down	--	--	--	--	--	--	--	--	--	--	--	--	--
Nicotiana_tabacum_newGene_10802	--	7.65718	453	7.42358	425	5.93778	298	1.45966	73	2.5256	132	1.76812	97	5.88725e-06	1.82948	up	--	--	--	K05643|1.0277e-177|sot:102601830|K05643 ATP-binding cassette, subfamily A (ABC1), member 3 | (RefSeq) ABC transporter A family member 1	ABC transporters (ko02010)	[IR]	Lipid transport and metabolism;; General function prediction only	--	ABC transporter A family member 1 OS=Arabidopsis thaliana OX=3702 GN=ABCA1 PE=2 SV=2	V	Defense mechanisms	PREDICTED: ABC transporter A family member 1-like [Nicotiana sylvestris]	--
Nicotiana_tabacum_newGene_10854	--	0	0	0	0	0.575036	60	0.682895	70	1.10105	119	0.87633	99	0.00162337	-2.30729	down	--	--	--	K19323|8.49155e-155|sot:102600352|K19323 ataxin-10 | (RefSeq) ataxin-10-like	--	--	--	--	--	S	Function unknown	PREDICTED: ataxin-10 isoform X1 [Nicotiana sylvestris]	--
Nicotiana_tabacum_newGene_10910	--	1.9535	112	1.04453	58	0.97907	48	0.292009	14	0.199825	11	0.152777	9	0.00375669	2.53488	up	--	--	--	--	--	--	--	--	--	--	--	PREDICTED: basic leucine zipper 61-like [Nicotiana attenuata]	--
Nicotiana_tabacum_newGene_11024	--	0.920831	712	1.48198	1116	0.79842	522	0.429136	279	0.14075	96	0.209249	152	0.00124847	1.99476	up	[L]	Replication, recombination and repair	--	--	--	[R]	General function prediction only	Integrase core domain;; Reverse transcriptase (RNA-dependent DNA polymerase);; G-patch domain	RNA-directed DNA polymerase homolog OS=Oenothera berteroana OX=3950 PE=4 SV=1	L	Replication, recombination and repair	PREDICTED: LOW QUALITY PROTEIN: uncharacterized protein LOC107021760 [Solanum pennellii]	--
Nicotiana_tabacum_newGene_11070	--	0	0	0	0	0.568609	67	0.635706	77	2.13751	272	1.49323	191	0.00746118	-3.04692	down	--	--	Cellular Component: membrane (GO:0016020);;	--	--	--	--	Ankyrin repeat;; Ankyrin repeats (many copies)	Squamosa promoter-binding-like protein 1 OS=Arabidopsis thaliana OX=3702 GN=SPL1 PE=1 SV=2	S	Function unknown	PREDICTED: squamosa promoter-binding-like protein 1 [Nicotiana attenuata]	cellular component: membrane (GO:0016020)
Nicotiana_tabacum_newGene_11252	--	0.128048	5	0.397598	13	1.80065	48	3.97357	105	6.58027	183	6.53513	190	6.69016e-08	-2.93167	down	[GI]	Carbohydrate transport and metabolism;; Lipid transport and metabolism	Cellular Component: extracellular region (GO:0005576);; Cellular Component: cell wall (GO:0005618);; Molecular Function: pectinesterase activity (GO:0030599);; Biological Process: cell wall modification (GO:0042545);; Molecular Function: aspartyl esterase activity (GO:0045330);; Biological Process: pectin catabolic process (GO:0045490);;	K01051|8.55707e-83|spen:107013560|K01051 pectinesterase [EC:3.1.1.11] | (RefSeq) probable pectinesterase 53	Pentose and glucuronate interconversions (ko00040);; Starch and sucrose metabolism (ko00500)	--	--	Pectinesterase	Probable pectinesterase 53 OS=Arabidopsis thaliana OX=3702 GN=PME53 PE=2 SV=1	G	Carbohydrate transport and metabolism	PREDICTED: probable pectinesterase 53 isoform X2 [Nicotiana sylvestris]	cellular component: extracellular region (GO:0005576);; cellular component: cell (GO:0005623);; cellular component: cell part (GO:0044464);; molecular function: catalytic activity (GO:0003824);; biological process: cellular process (GO:0009987);; biological process: cellular component organization or biogenesis (GO:0071840);; biological process: metabolic process (GO:0008152)
Nicotiana_tabacum_newGene_11622	--	1.2514	71	1.91154	104	1.60669	77	0.44397	21	0.712518	36	0.26642	14	0.00990925	1.69323	up	--	--	--	--	--	--	--	Lecithin retinol acyltransferase	--	S	Function unknown	PREDICTED: uncharacterized protein LOC104248092 [Nicotiana sylvestris]	--
Nicotiana_tabacum_newGene_11779	--	0.402207	19	0.404603	18	0.84271	33	2.03796	77	3.17719	126	2.89966	120	9.5414e-05	-2.3109	down	--	--	--	--	--	--	--	--	--	--	--	PREDICTED: uncharacterized protein LOC104232626 [Nicotiana sylvestris]	--
Nicotiana_tabacum_newGene_11912	--	5.30809	188	7.19358	246	5.47334	164	1.47828	44	1.8977	60	1.91422	63	0.00098816	1.70794	up	--	--	--	--	--	--	--	Cysteine-rich TM module stress tolerance	--	--	--	--	--
Nicotiana_tabacum_newGene_11972	--	3.7663	509	2.6468	344	2.26797	289	0.469035	62	0.725959	90	0.583926	86	4.08613e-06	2.132	up	--	--	--	--	--	--	--	Plant mobile domain;; Plant mobile domain	Protein MAIN-LIKE 2 OS=Arabidopsis thaliana OX=3702 GN=At2g04865 PE=1 SV=1	S	Function unknown	PREDICTED: serine/threonine-protein phosphatase 7 long form homolog [Solanum pennellii]	--
Nicotiana_tabacum_newGene_11980	--	0.106207	17	0.272821	38	0.364599	45	2.00908	233	1.42285	181	1.13315	148	3.78662e-07	-2.61726	down	--	--	Molecular Function: RNA binding (GO:0003723);; Molecular Function: polynucleotide adenylyltransferase activity (GO:0004652);; Cellular Component: nucleus (GO:0005634);; Cellular Component: integral component of membrane (GO:0016021);; Biological Process: RNA 3'-end processing (GO:0031123);; Biological Process: RNA polyadenylation (GO:0043631);;	K14376|1.11903e-31|sly:101243972|K14376 poly(A) polymerase [EC:2.7.7.19] | (RefSeq) nuclear poly(A) polymerase 3-like	mRNA surveillance pathway (ko03015)	[A]	RNA processing and modification	--	Nuclear poly(A) polymerase 3 OS=Arabidopsis thaliana OX=3702 GN=PAPS3 PE=1 SV=1	A	RNA processing and modification	PREDICTED: nuclear poly(A) polymerase 3 isoform X2 [Nicotiana tabacum]	molecular function: binding (GO:0005488);; molecular function: catalytic activity (GO:0003824);; cellular component: cell (GO:0005623);; cellular component: organelle (GO:0043226);; cellular component: cell part (GO:0044464);; cellular component: membrane (GO:0016020);; cellular component: membrane part (GO:0044425);; biological process: metabolic process (GO:0008152);; biological process: cellul…
Nicotiana_tabacum_newGene_12001	--	6.38444	509	5.68489	439	3.77411	256	1.56654	105	1.58643	112	1.29174	95	9.69919e-05	1.80444	up	[R]	General function prediction only	--	--	--	--	--	AAA domain;; Zeta toxin;; ATPase family associated with various cellular activities (AAA)	--	S	Function unknown	hypothetical protein A4A49_21453 [Nicotiana attenuata]	--
Nicotiana_tabacum_newGene_12002	--	1.839	100	2.34654	124	1.54901	72	0.441165	21	0.355039	18	0.140408	8	6.07348e-05	2.50177	up	--	--	--	--	--	--	--	--	--	--	--	--	--
Nicotiana_tabacum_newGene_12288	--	11.2991	2376	11.0644	2493	8.53848	1562	2.30742	494	2.58992	535	2.44863	571	8.73821e-11	1.86841	up	[K]	Transcription	Molecular Function: protein binding (GO:0005515);; Biological Process: defense response (GO:0006952);; Molecular Function: purine ribonucleoside binding (GO:0032550);; Molecular Function: adenyl ribonucleotide binding (GO:0032559);; Molecular Function: anion binding (GO:0043168);; Biological Process: single-organism process (GO:0044699);; Biological Process: cellular response to stimulus (GO:0051…	--	--	--	--	Leucine rich repeat;; Leucine Rich repeats (2 copies);; Leucine Rich Repeat;; Leucine rich repeat;; TIR domain;; TIR domain;; MTH538 TIR-like domain (DUF1863);; NB-ARC domain	TMV resistance protein N OS=Nicotiana glutinosa OX=35889 GN=N PE=1 SV=1	S	Function unknown	PREDICTED: LOW QUALITY PROTEIN: uncharacterized protein LOC107761218, partial [Nicotiana tabacum]	molecular function: binding (GO:0005488);; biological process: response to stimulus (GO:0050896);; biological process: single-organism process (GO:0044699);; biological process: cellular process (GO:0009987)
Nicotiana_tabacum_newGene_12317	--	0.382597	57	0.811137	116	0.783103	98	0.094654	12	0.054435	8	0.087342	12	5.39068e-06	2.94941	up	--	--	--	--	--	--	--	--	--	--	--	PREDICTED: uncharacterized protein LOC104215438 [Nicotiana sylvestris]	--
Nicotiana_tabacum_newGene_12347	--	1.3196	81	1.50647	90	1.39547	73	0.330932	17	0.223933	13	0.229961	13	0.000287435	2.36484	up	--	--	--	--	--	--	--	--	--	--	--	--	--
Nicotiana_tabacum_newGene_12528	--	1.42947	131	1.08494	96	0.883798	69	0.130519	11	0.199613	17	0.604764	52	0.00548735	1.76799	up	--	--	--	--	--	[R]	General function prediction only	gag-polypeptide of LTR copia-type	Retrovirus-related Pol polyprotein from transposon RE1 OS=Arabidopsis thaliana OX=3702 GN=RE1 PE=2 SV=1	L	Replication, recombination and repair	PREDICTED: uncharacterized mitochondrial protein AtMg00810-like [Nicotiana tabacum]	--
Nicotiana_tabacum_newGene_1275	--	31.6727	3996	24.246	2961	18.0405	1932	1.74771	185	3.43122	382	2.94333	343	1.1999e-07	3.15743	up	--	--	Cellular Component: integral component of membrane (GO:0016021);; Biological Process: transmembrane transport (GO:0055085);;	--	--	[T]	Signal transduction mechanisms	OPT oligopeptide transporter protein;; OPT oligopeptide transporter protein	Oligopeptide transporter 4 OS=Arabidopsis thaliana OX=3702 GN=OPT4 PE=1 SV=1	S	Function unknown	PREDICTED: oligopeptide transporter 4-like [Nicotiana tomentosiformis]	cellular component: membrane (GO:0016020);; cellular component: membrane part (GO:0044425);; biological process: localization (GO:0051179)
Nicotiana_tabacum_newGene_12773	--	6.24937	666	6.38832	662	5.00993	450	0.266115	31	0.732847	67	0.768223	77	4.75366e-18	3.21942	up	--	--	Cellular Component: integral component of Golgi membrane (GO:0030173);; Cellular Component: integral component of endoplasmic reticulum membrane (GO:0030176);; Molecular Function: 3'-phosphoadenosine 5'-phosphosulfate transmembrane transporter activity (GO:0046964);; Biological Process: transmembrane transport (GO:0055085);;	K15277|6.45746e-171|sot:102596365|K15277 solute carrier family 35 (adenosine 3'-phospho 5'-phosphosulfate transporter), member B3 | (RefSeq) UDP-galactose/UDP-glucose transporter 4-like	--	[G]	Carbohydrate transport and metabolism	UAA transporter family	UDP-galactose/UDP-glucose transporter 4 OS=Arabidopsis thaliana OX=3702 GN=UTR4 PE=2 SV=1	EG	Amino acid transport and metabolism;; Carbohydrate transport and metabolism	PREDICTED: UDP-galactose/UDP-glucose transporter 4-like [Nicotiana sylvestris]	cellular component: cell (GO:0005623);; cellular component: membrane (GO:0016020);; cellular component: organelle (GO:0043226);; cellular component: organelle part (GO:0044422);; cellular component: membrane part (GO:0044425);; cellular component: cell part (GO:0044464);; molecular function: transporter activity (GO:0005215);; biological process: single-organism process (GO:0044699);; biological …
Nicotiana_tabacum_newGene_12934	--	100.839	4182	100.455	4032	51.814	1824	1.42033	50	3.99738	147	3.96984	152	4.24951e-10	4.71485	up	[P]	Inorganic ion transport and metabolism	Cellular Component: integral component of plasma membrane (GO:0005887);; Molecular Function: secondary active sulfate transmembrane transporter activity (GO:0008271);; Biological Process: sulfate transmembrane transport (GO:1902358);;	K17470|5.63993e-70|sly:543686|K17470 sulfate transporter 1, high-affinity | (RefSeq) ST2; sulfate transporter 2	--	[P]	Inorganic ion transport and metabolism	Sulfate permease family	Sulfate transporter 1.3 OS=Arabidopsis thaliana OX=3702 GN=SULTR1;3 PE=2 SV=1	P	Inorganic ion transport and metabolism	PREDICTED: sulfate transporter 1.3-like [Nicotiana tomentosiformis]	cellular component: cell (GO:0005623);; cellular component: membrane (GO:0016020);; cellular component: membrane part (GO:0044425);; cellular component: cell part (GO:0044464);; molecular function: transporter activity (GO:0005215);; biological process: single-organism process (GO:0044699);; biological process: localization (GO:0051179)
Nicotiana_tabacum_newGene_13204	--	0.304832	63	0.566431	98	0.980246	136	2.59542	383	1.62244	273	1.45158	246	0.000291572	-1.7274	down	--	--	Molecular Function: metal ion binding (GO:0046872);;	--	--	[R]	General function prediction only	C2H2-type zinc finger	Zinc finger protein ZAT11 OS=Arabidopsis thaliana OX=3702 GN=ZAT11 PE=2 SV=1	S	Function unknown	PREDICTED: zinc finger protein ZAT11-like [Nicotiana attenuata]	molecular function: binding (GO:0005488)
Nicotiana_tabacum_newGene_13365	--	1.09783	118	1.56039	150	2.46994	205	7.55517	612	6.17544	490	7.30423	655	3.16176e-09	-2.01259	down	--	--	Molecular Function: transporter activity (GO:0005215);; Cellular Component: integral component of membrane (GO:0016021);; Biological Process: carbohydrate transmembrane transport (GO:0034219);;	K15283|1.87082e-126|sly:101246143|K15283 solute carrier family 35, member E1 | (RefSeq) glucose-6-phosphate/phosphate translocator 2, chloroplastic	--	[GE]	Carbohydrate transport and metabolism;; Amino acid transport and metabolism	Triose-phosphate Transporter family;; Triose-phosphate Transporter family;; Triose-phosphate Transporter family	Glucose-6-phosphate/phosphate translocator 2, chloroplastic OS=Arabidopsis thaliana OX=3702 GN=GPT2 PE=2 SV=2	S	Function unknown	PREDICTED: glucose-6-phosphate/phosphate translocator 2, chloroplastic-like isoform X1 [Nicotiana tomentosiformis]	molecular function: transporter activity (GO:0005215);; cellular component: membrane (GO:0016020);; cellular component: membrane part (GO:0044425);; biological process: single-organism process (GO:0044699);; biological process: localization (GO:0051179)
Nicotiana_tabacum_newGene_13512	--	1.02387	47	1.25226	56	1.24407	49	30.2476	1164	20.4352	828	5.38268	229	0.00796759	-4.01912	down	--	--	--	--	--	--	--	--	--	--	--	--	--
Nicotiana_tabacum_newGene_13659	--	1.73607	191	2.32359	246	0.792086	76	0.092762	10	0.345634	34	0.206367	20	0.00228174	2.86242	up	--	--	--	--	--	--	--	--	--	S	Function unknown	PREDICTED: uncharacterized protein LOC104089601 isoform X3 [Nicotiana tomentosiformis]	--
Nicotiana_tabacum_newGene_13699	--	7.29283	291	10.5841	409	6.46893	219	1.40124	47	3.23018	114	3.00349	111	0.000442304	1.62675	up	--	--	--	--	--	--	--	--	--	--	--	--	--
Nicotiana_tabacum_newGene_13802	--	0.572254	120	0.57946	113	0.698863	123	1.50422	253	1.47409	266	1.77455	339	0.00155652	-1.39295	down	--	--	--	--	--	--	--	--	--	--	--	--	--
Nicotiana_tabacum_newGene_13854	--	3.55375	199	2.86059	155	0	0	11.4673	538	9.73857	481	4.95667	256	0.0091875	-2.02543	down	--	--	--	--	--	--	--	--	--	--	--	--	--
Nicotiana_tabacum_newGene_1407	--	3.7198	944	3.48688	870	3.43511	626	0.865687	194	1.49932	313	0.951918	205	2.85367e-07	1.64275	up	[K]	Transcription	Biological Process: defense response (GO:0006952);; Biological Process: signal transduction (GO:0007165);; Molecular Function: ADP binding (GO:0043531);;	--	--	--	--	TIR domain;; NB-ARC domain;; Leucine Rich repeats (2 copies);; Leucine rich repeat;; TIR domain;; Leucine rich repeat;; Leucine Rich Repeat;; Leucine rich repeat;; Leucine Rich repeats (2 copies)	TMV resistance protein N OS=Nicotiana glutinosa OX=35889 GN=N PE=1 SV=1	S	Function unknown	PREDICTED: TMV resistance protein N-like isoform X4 [Nicotiana tomentosiformis]	biological process: response to stimulus (GO:0050896);; biological process: cellular process (GO:0009987);; biological process: biological regulation (GO:0065007);; molecular function: binding (GO:0005488)
Nicotiana_tabacum_newGene_14319	--	7.59567	197	2.46117	62	13.7065	301	23.7106	514	15.8002	360	20.9319	499	0.00436635	-1.39753	down	--	--	--	--	--	--	--	Protein of unknown function (DUF2488)	--	S	Function unknown	PREDICTED: uncharacterized protein LOC104112888 [Nicotiana tomentosiformis]	--
Nicotiana_tabacum_newGene_14343	--	2.00734	77	2.31166	86	1.61067	53	0.692666	23	0.650042	22	0.343437	13	0.00912543	1.74946	up	--	--	--	--	--	--	--	--	--	S	Function unknown	PREDICTED: zinc finger MYM-type protein 5-like, partial [Nicotiana sylvestris]	--
Nicotiana_tabacum_newGene_14368	--	7.66201	2189	6.34336	1761	5.55313	1353	1.81331	477	2.02993	542	1.73432	474	3.24339e-08	1.6919	up	[K]	Transcription	--	--	--	--	--	NB-ARC domain;; Leucine Rich repeats (2 copies);; Leucine rich repeat;; TIR domain;; TIR domain	TMV resistance protein N OS=Nicotiana glutinosa OX=35889 GN=N PE=1 SV=1	S	Function unknown	PREDICTED: TMV resistance protein N-like [Nicotiana tabacum]	--
Nicotiana_tabacum_newGene_14396	--	12.6957	402	10.1354	310	7.79591	210	5.15201	137	4.01346	112	3.53483	104	0.00533736	1.23976	up	--	--	Cellular Component: endoplasmic reticulum (GO:0005783);; Biological Process: protein retention in ER lumen (GO:0006621);; Cellular Component: integral component of membrane (GO:0016021);; Molecular Function: ER retention sequence binding (GO:0046923);;	K10949|7.55491e-90|sot:102590073|K10949 ER lumen protein retaining receptor | (RefSeq) putative ER lumen protein-retaining receptor C28H8.4	--	[U]	Intracellular trafficking, secretion, and vesicular transport	ER lumen protein retaining receptor	ER lumen protein-retaining receptor B OS=Arabidopsis thaliana OX=3702 GN=ERD2B PE=1 SV=1	U	Intracellular trafficking, secretion, and vesicular transport	PREDICTED: putative ER lumen protein-retaining receptor C28H8.4 [Nicotiana tomentosiformis]	cellular component: cell (GO:0005623);; cellular component: organelle (GO:0043226);; cellular component: cell part (GO:0044464);; biological process: cellular process (GO:0009987);; biological process: single-organism process (GO:0044699);; biological process: localization (GO:0051179);; biological process: biological regulation (GO:0065007);; cellular component: membrane (GO:0016020);; cellular …
Nicotiana_tabacum_newGene_14532	--	0.437165	51	0.607838	43	0	0	2.87337	173	1.86409	156	0.725342	78	0.0043726	-2.29215	down	--	--	--	--	--	--	--	--	--	--	--	hypothetical protein A4A49_13768 [Nicotiana attenuata]	--
Nicotiana_tabacum_newGene_14731	--	0.178043	9	0.296748	13	1.73511	56	4.30139	157	4.40273	167	1.90374	74	0.00230158	-2.443	down	--	--	--	--	--	--	--	--	--	--	--	--	--
Nicotiana_tabacum_newGene_14737	--	1.13066	129	1.60146	177	1.60531	124	7.02505	672	5.68271	572	6.9843	711	4.51575e-12	-2.32215	down	--	--	Molecular Function: iron ion binding (GO:0005506);; Biological Process: fatty acid biosynthetic process (GO:0006633);; Cellular Component: integral component of membrane (GO:0016021);; Molecular Function: oxidoreductase activity (GO:0016491);; Biological Process: oxidation-reduction process (GO:0055114);;	K15404|0|sot:102599091|K15404 aldehyde decarbonylase [EC:4.1.99.5] | (RefSeq) protein ECERIFERUM 1-like	Cutin, suberine and wax biosynthesis (ko00073)	--	--	WAX2 C-terminal domain;; Fatty acid hydroxylase superfamily;; gag-polypeptide of LTR copia-type	Protein ECERIFERUM 1 OS=Arabidopsis thaliana OX=3702 GN=CER1 PE=1 SV=1	S	Function unknown	PREDICTED: protein ECERIFERUM 1-like [Nicotiana sylvestris]	molecular function: binding (GO:0005488);; biological process: metabolic process (GO:0008152);; biological process: cellular process (GO:0009987);; biological process: single-organism process (GO:0044699);; cellular component: membrane (GO:0016020);; cellular component: membrane part (GO:0044425);; molecular function: catalytic activity (GO:0003824)
Nicotiana_tabacum_newGene_14778	--	1.18168	61	1.12318	56	1.29713	57	0.281462	13	0.178411	9	0.084542	4	0.000190559	2.59724	up	--	--	--	--	--	--	--	--	--	--	--	--	--
Nicotiana_tabacum_newGene_14987	--	2.50615	180	1.3909	97	1.28715	79	0	0	0.04791	4	0.091501	7	1.2841e-06	4.90823	up	--		--	--	--	--	--	--	Protein SUPPRESSOR OF NPR1-1 CONSTITUTIVE 4 OS=Arabidopsis thaliana OX=3702 GN=LRK10L-2.6 PE=1 SV=1	T	Signal transduction mechanisms	PREDICTED: rust resistance kinase Lr10-like [Nicotiana tomentosiformis]	--
Nicotiana_tabacum_newGene_15096	--	1.16542	102	2.38511	206	1.71716	135	0.30694	25	0.393758	30	0.673665	53	0.000980116	1.90927	up	--	--	--	--	--	[R]	General function prediction only	Transposase-associated domain	--	--	--	PREDICTED: uncharacterized protein LOC107830110 [Nicotiana tabacum]	--
Nicotiana_tabacum_newGene_152	--	11.0104	609	8.64864	463	5.10442	240	0.043471	3	0	0	0.313465	16	1.49691e-10	5.98505	up	--	--	--	K08900|3.33193e-21|fve:101292542|K08900 mitochondrial chaperone BCS1 | (RefSeq) probable mitochondrial chaperone bcs1	--	[O]	Posttranslational modification, protein turnover, chaperones	Domain associated at C-terminal with AAA	Protein HYPER-SENSITIVITY-RELATED 4 OS=Arabidopsis thaliana OX=3702 GN=HSR4 PE=2 SV=1	O	Posttranslational modification, protein turnover, chaperones	protein hyper-sensitivity-related 4 [Nicotiana attenuata]	--
Nicotiana_tabacum_newGene_15816	--	0.026056	19	0.059812	41	0.173482	93	0.853151	401	0.440212	254	0.391645	223	0.000143844	-2.63087	down	[L]	Replication, recombination and repair	--	--	--	[R]	General function prediction only	Integrase core domain;; Reverse transcriptase (RNA-dependent DNA polymerase);; Reverse transcriptase-like	RNA-directed DNA polymerase homolog OS=Oenothera berteroana OX=3950 PE=4 SV=1	L	Replication, recombination and repair	PREDICTED: LOW QUALITY PROTEIN: uncharacterized protein LOC107795990, partial [Nicotiana tabacum]	--
Nicotiana_tabacum_newGene_15884	--	0.187179	26	0.287371	38	0.739769	86	1.87677	215	1.3213	159	1.14247	144	0.000249839	-1.89753	down	[T]	Signal transduction mechanisms	Molecular Function: protein serine/threonine kinase activity (GO:0004674);; Molecular Function: ATP binding (GO:0005524);; Biological Process: protein phosphorylation (GO:0006468);; Molecular Function: electron carrier activity (GO:0009055);; Cellular Component: integral component of membrane (GO:0016021);; Molecular Function: carbohydrate binding (GO:0030246);;	--	--	--	--	Protein kinase domain;; Protein tyrosine kinase;; Kinase-like;; Legume lectin domain	Probable L-type lectin-domain containing receptor kinase S.7 OS=Arabidopsis thaliana OX=3702 GN=LECRKS7 PE=2 SV=1	T	Signal transduction mechanisms	PREDICTED: probable L-type lectin-domain containing receptor kinase S.7 [Nicotiana sylvestris]	molecular function: catalytic activity (GO:0003824);; biological process: metabolic process (GO:0008152);; biological process: cellular process (GO:0009987);; molecular function: binding (GO:0005488);; molecular function: electron carrier activity (GO:0009055);; cellular component: membrane (GO:0016020);; cellular component: membrane part (GO:0044425)
Nicotiana_tabacum_newGene_15993	--	0.145578	18	0.29979	35	0.549501	56	1.24544	124	0.681541	72	1.15402	127	0.00489192	-1.68108	down	--	--	--	--	--	[R]	General function prediction only	GPCR-chaperone;; Ankyrin repeats (3 copies);; Ankyrin repeats (many copies);; Ankyrin repeat	--	S	Function unknown	PREDICTED: ankyrin repeat domain-containing protein 13C [Nicotiana sylvestris]	--
Nicotiana_tabacum_newGene_16153	--	2.66754	320	3.1338	328	2.49688	233	0.33338	36	0.548231	54	0.444151	43	1.81084e-08	2.59443	up	[O]	Posttranslational modification, protein turnover, chaperones	Molecular Function: cysteine-type endopeptidase activity (GO:0004197);; Cellular Component: extracellular space (GO:0005615);; Cellular Component: lysosome (GO:0005764);; Biological Process: regulation of catalytic activity (GO:0050790);; Biological Process: proteolysis involved in cellular protein catabolic process (GO:0051603);;	K01363|9.5512e-165|sly:101252354|K01363 cathepsin B [EC:3.4.22.1] | (RefSeq) cathepsin B	--	[O]	Posttranslational modification, protein turnover, chaperones	Papain family cysteine protease;; Peptidase family C1 propeptide;; Papain family cysteine protease	Cathepsin B-like protease 2 OS=Arabidopsis thaliana OX=3702 GN=CATHB2 PE=2 SV=1	O	Posttranslational modification, protein turnover, chaperones	PREDICTED: cathepsin B-like [Nicotiana sylvestris]	molecular function: catalytic activity (GO:0003824);; biological process: metabolic process (GO:0008152);; cellular component: extracellular region (GO:0005576);; cellular component: extracellular region part (GO:0044421);; cellular component: cell (GO:0005623);; cellular component: organelle (GO:0043226);; cellular component: cell part (GO:0044464);; biological process: biological regulation (GO…
Nicotiana_tabacum_newGene_16164	--	0.129728	94	0.16079	112	0.250509	153	0.694269	418	0.612227	388	0.606171	402	1.00935e-06	-1.8709	down	--	--	Molecular Function: binding (GO:0005488);; Biological Process: macromolecule metabolic process (GO:0043170);; Biological Process: primary metabolic process (GO:0044238);;	--	--	[R]	General function prediction only	Reverse transcriptase (RNA-dependent DNA polymerase);; Retroviral aspartyl protease	RNA-directed DNA polymerase homolog OS=Oenothera berteroana OX=3950 PE=4 SV=1	L	Replication, recombination and repair	PREDICTED: uncharacterized protein LOC107024752 [Solanum pennellii]	molecular function: binding (GO:0005488);; biological process: metabolic process (GO:0008152)
Nicotiana_tabacum_newGene_16244	--	3.04783	1030	2.70345	1253	1.53062	625	0.417187	154	0.43366	185	0.834234	361	0.000119068	1.92084	up	--	--	--	--	--	--	--	--	--	--	--	PREDICTED: uncharacterized protein LOC109221545 [Nicotiana attenuata]	--
Nicotiana_tabacum_newGene_16306	--	5.08168	1001	5.6886	1087	4.23378	708	1.58998	262	2.44434	426	1.7362	318	2.05814e-05	1.34039	up	--	--	Molecular Function: nucleic acid binding (GO:0003676);; Molecular Function: protein binding (GO:0005515);;	K11593|0|sot:102595869|K11593 eukaryotic translation initiation factor 2C | (RefSeq) protein argonaute 1-like	--	[J]	Translation, ribosomal structure and biogenesis	Piwi domain;; Argonaute linker 2 domain;; PAZ domain;; Mid domain of argonaute;; Glycine-rich region of argonaut;; N-terminal domain of argonaute;; Argonaute linker 1 domain;; PAZ domain;; Piwi domain	Protein argonaute 1B OS=Oryza sativa subsp. japonica OX=39947 GN=AGO1B PE=2 SV=3	J	Translation, ribosomal structure and biogenesis	PREDICTED: LOW QUALITY PROTEIN: protein argonaute 1-like [Nicotiana sylvestris]	molecular function: binding (GO:0005488)
Nicotiana_tabacum_newGene_16465	--	3.97381	262	3.55366	230	6.05468	350	7.84172	451	9.16259	557	8.63845	547	0.0055066	-1.00038	down	--	--	--	--	--	[R]	General function prediction only	Retrotransposon gag protein	--	L	Replication, recombination and repair	PREDICTED: uncharacterized protein LOC104223717 [Nicotiana sylvestris]	--
Nicotiana_tabacum_newGene_16530	--	0.332366	45	0.812193	106	1.35626	155	2.97907	336	2.69007	320	1.75314	218	0.00054631	-1.63171	down	--	--	Biological Process: positive gravitropism (GO:0009958);;	--	--	--	--	NPH3 family;; BTB/POZ domain	BTB/POZ domain-containing protein NPY2 OS=Arabidopsis thaliana OX=3702 GN=NPY2 PE=2 SV=1	S	Function unknown	PREDICTED: BTB/POZ domain-containing protein NPY2-like [Nicotiana tomentosiformis]	biological process: response to stimulus (GO:0050896)
Nicotiana_tabacum_newGene_16575	--	6.32005	483	7.45655	544	14.6545	961	17.1456	1107	29.2242	1870	26.6455	1868	0.00141773	-1.38837	down	--	--	--	--	--	--	--	N-terminal C2 in EEIG1 and EHBP1 proteins	--	S	Function unknown	PREDICTED: myosin-14, partial [Nicotiana sylvestris]	--
Nicotiana_tabacum_newGene_16687	--	2.26948	70	2.73489	82	3.3277	87	0	0	0.074163	3	0	0	6.32919e-13	6.21053	up	--	--	--	--	--	--	--	--	--	--	--	--	--
Nicotiana_tabacum_newGene_16707	--	0.994069	88	1.0952	92	0.710739	53	0	0	0.064374	6	0.072748	6	7.88668e-09	4.16527	up	[QV]	Secondary metabolites biosynthesis, transport and catabolism;; Defense mechanisms	Molecular Function: iron ion binding (GO:0005506);; Cellular Component: integral component of membrane (GO:0016021);; Molecular Function: oxidoreductase activity, acting on paired donors, with incorporation or reduction of molecular oxygen, NAD(P)H as one donor, and incorporation of one atom of oxygen (GO:0016709);; Molecular Function: heme binding (GO:0020037);; Biological Process: secondary met…	--	--	[Q]	Secondary metabolites biosynthesis, transport and catabolism	Cytochrome P450;; Cytochrome P450	5-epiaristolochene 1,3-dihydroxylase OS=Nicotiana tabacum OX=4097 GN=CYP71D20 PE=1 SV=2	Q	Secondary metabolites biosynthesis, transport and catabolism	PREDICTED: 5-epiaristolochene 1,3-dihydroxylase [Nicotiana tomentosiformis]	molecular function: binding (GO:0005488);; cellular component: membrane (GO:0016020);; cellular component: membrane part (GO:0044425);; molecular function: catalytic activity (GO:0003824);; biological process: metabolic process (GO:0008152);; biological process: single-organism process (GO:0044699)
Nicotiana_tabacum_newGene_16800	--	16.2865	589	16.2433	569	10.8793	334	4.68772	143	6.51885	208	2.35956	79	0.000151719	1.65019	up	--	--	--	--	--	--	--	Carboxypeptidase A inhibitor	--	--	--	hypothetical protein A4A49_21570 [Nicotiana attenuata]	--
Nicotiana_tabacum_newGene_16845	--	1.60675	251	1.70274	258	1.00529	134	0.50526	67	0.361031	50	0.159898	24	5.99904e-05	2.03087	up	--	--	Molecular Function: monooxygenase activity (GO:0004497);; Molecular Function: iron ion binding (GO:0005506);; Cellular Component: integral component of membrane (GO:0016021);; Molecular Function: oxidoreductase activity, acting on paired donors, with incorporation or reduction of molecular oxygen (GO:0016705);; Molecular Function: heme binding (GO:0020037);; Biological Process: oxidation-reductio…	--	--	[Q]	Secondary metabolites biosynthesis, transport and catabolism	Cytochrome P450	5-epiaristolochene 1,3-dihydroxylase OS=Nicotiana tabacum OX=4097 GN=CYP71D20 PE=1 SV=2	Q	Secondary metabolites biosynthesis, transport and catabolism	CYP71D20v2 [Nicotiana tabacum]	molecular function: catalytic activity (GO:0003824);; biological process: metabolic process (GO:0008152);; biological process: single-organism process (GO:0044699);; molecular function: binding (GO:0005488);; cellular component: membrane (GO:0016020);; cellular component: membrane part (GO:0044425)
Nicotiana_tabacum_newGene_1695	--	5.90478	125	6.69787	137	2.44486	44	0	0	1.07795	21	1.22863	24	0.00541802	2.64147	up	--	--	Molecular Function: calcium ion binding (GO:0005509);; Molecular Function: disulfide oxidoreductase activity (GO:0015036);; Cellular Component: extrinsic component of mitochondrial inner membrane (GO:0031314);; Biological Process: oxidation-reduction process (GO:0055114);;	K17871|6.81511e-25|spen:107012038|K17871 NADH:ubiquinone reductase (non-electrogenic) [EC:1.6.5.9] | (RefSeq) external alternative NAD(P)H-ubiquinone oxidoreductase B2, mitochondrial	--	[C]	Energy production and conversion	--	External alternative NAD(P)H-ubiquinone oxidoreductase B2, mitochondrial OS=Arabidopsis thaliana OX=3702 GN=NDB2 PE=1 SV=1	C	Energy production and conversion	PREDICTED: external alternative NAD(P)H-ubiquinone oxidoreductase B2, mitochondrial-like [Nicotiana sylvestris]	molecular function: binding (GO:0005488);; molecular function: catalytic activity (GO:0003824);; biological process: metabolic process (GO:0008152);; biological process: single-organism process (GO:0044699);; cellular component: cell (GO:0005623);; cellular component: membrane (GO:0016020);; cellular component: organelle (GO:0043226);; cellular component: organelle part (GO:0044422);; cellular co…
Nicotiana_tabacum_newGene_16987	--	5.11788	716	4.62559	623	2.95098	363	0.101026	13	0.108755	15	0.152152	21	6.36853e-16	4.98191	up	[T]	Signal transduction mechanisms	Molecular Function: protein serine/threonine kinase activity (GO:0004674);; Molecular Function: ATP binding (GO:0005524);; Cellular Component: plasma membrane (GO:0005886);; Biological Process: protein phosphorylation (GO:0006468);; Biological Process: defense response (GO:0006952);; Cellular Component: plasmodesma (GO:0009506);; Cellular Component: integral component of membrane (GO:0016021);;	--	--	--	--	Protein tyrosine kinase;; Protein kinase domain;; D-mannose binding lectin;; PAN-like domain;; Domain of unknown function (DUF3403)	G-type lectin S-receptor-like serine/threonine-protein kinase CES101 OS=Arabidopsis thaliana OX=3702 GN=CES101 PE=2 SV=2	T	Signal transduction mechanisms	PREDICTED: G-type lectin S-receptor-like serine/threonine-protein kinase CES101 isoform X1 [Nicotiana tabacum]	molecular function: catalytic activity (GO:0003824);; biological process: metabolic process (GO:0008152);; biological process: cellular process (GO:0009987);; molecular function: binding (GO:0005488);; cellular component: cell (GO:0005623);; cellular component: membrane (GO:0016020);; cellular component: cell part (GO:0044464);; biological process: response to stimulus (GO:0050896);; cellular com…
Nicotiana_tabacum_newGene_16996	--	2.98159	501	2.78807	453	1.38589	198	0.035769	6	0.065806	10	0	0	7.60973e-11	6.01353	up	[K]	Transcription	Molecular Function: protein kinase activity (GO:0004672);; Molecular Function: ATP binding (GO:0005524);; Biological Process: protein phosphorylation (GO:0006468);; Cellular Component: integral component of membrane (GO:0016021);;	--	--	--	--	Leucine rich repeat;; Leucine Rich repeats (2 copies);; Leucine rich repeat N-terminal domain;; Leucine Rich Repeat;; Leucine rich repeat;; Leucine Rich repeats (2 copies);; Leucine Rich Repeat;; Protein kinase domain;; Protein tyrosine kinase;; Leucine rich repeat;; Leucine Rich repeats (2 copies);; Leucine Rich Repeat;; Leucine Rich repeat	LRR receptor-like serine/threonine-protein kinase OS=Arabidopsis thaliana OX=3702 GN=RGI3 PE=1 SV=1	S	Function unknown	PREDICTED: leucine-rich repeat receptor-like tyrosine-protein kinase PXC3 [Nicotiana tomentosiformis]	molecular function: catalytic activity (GO:0003824);; biological process: metabolic process (GO:0008152);; biological process: cellular process (GO:0009987);; molecular function: binding (GO:0005488);; cellular component: membrane (GO:0016020);; cellular component: membrane part (GO:0044425)
Nicotiana_tabacum_newGene_17036	--	4.79123	133	5.73379	166	3.36807	80	1.33434	32	1.80984	48	0.806446	26	0.00414082	1.69338	up	--	--	--	--	--	--	--	Sar8.2 family	--	--	--	--	--
Nicotiana_tabacum_newGene_17090	--	4.58233	756	4.90686	802	3.91604	543	1.83397	276	2.04219	289	2.58754	384	0.00328516	1.01194	up	[Q]	Secondary metabolites biosynthesis, transport and catabolism	--	--	--	[Q]	Secondary metabolites biosynthesis, transport and catabolism	Copper amine oxidase, N2 domain;; Copper amine oxidase, enzyme domain;; gag-polypeptide of LTR copia-type	Primary amine oxidase 2 OS=Arabidopsis thaliana OX=3702 GN=At1g31672 PE=3 SV=1	Q	Secondary metabolites biosynthesis, transport and catabolism	PREDICTED: uncharacterized protein LOC109212591 [Nicotiana attenuata]	--
Nicotiana_tabacum_newGene_17150	--	4.64747	521	4.22038	491	3.01853	302	0.383298	40	1.28181	75	0.897001	103	1.90673e-09	2.46368	up	--	--	Biological Process: flavonoid biosynthetic process (GO:0009813);; Cellular Component: intracellular membrane-bounded organelle (GO:0043231);; Biological Process: flavonoid glucuronidation (GO:0052696);; Molecular Function: quercetin 3-O-glucosyltransferase activity (GO:0080043);; Molecular Function: quercetin 7-O-glucosyltransferase activity (GO:0080044);;	--	--	[GC]	Carbohydrate transport and metabolism;; Energy production and conversion	--	7-deoxyloganetin glucosyltransferase OS=Gardenia jasminoides OX=114476 GN=UGT85A24 PE=1 SV=1	S	Function unknown	7-deoxyloganetin glucosyltransferase-like [Nicotiana tabacum]	biological process: metabolic process (GO:0008152);; cellular component: cell (GO:0005623);; cellular component: organelle (GO:0043226);; cellular component: cell part (GO:0044464);; biological process: cellular process (GO:0009987);; biological process: single-organism process (GO:0044699);; molecular function: catalytic activity (GO:0003824)
Nicotiana_tabacum_newGene_17209	--	3.6961	194	4.03803	205	2.12268	95	0.823044	37	0.520254	25	1.248	61	0.00130776	1.86369	up	[Q]	Secondary metabolites biosynthesis, transport and catabolism	Molecular Function: dioxygenase activity (GO:0051213);;	--	--	[QR]	Secondary metabolites biosynthesis, transport and catabolism;; General function prediction only	non-haem dioxygenase in morphine synthesis N-terminal	Gibberellin 20 oxidase 2 OS=Oryza sativa subsp. japonica OX=39947 GN=20ox2 PE=1 SV=1	S	Function unknown	PREDICTED: flavonol synthase/flavanone 3-hydroxylase-like [Nicotiana attenuata]	molecular function: catalytic activity (GO:0003824);; biological process: metabolic process (GO:0008152);; biological process: single-organism process (GO:0044699)
Nicotiana_tabacum_newGene_17287	--	3.29468	514	3.55062	536	2.82437	373	0.594373	79	0.741939	102	0.476829	69	4.66856e-10	2.37102	up	--	--	Cellular Component: intracellular ribonucleoprotein complex (GO:0030529);; Biological Process: cellular macromolecule biosynthetic process (GO:0034645);; Biological Process: primary metabolic process (GO:0044238);; Biological Process: cellular nitrogen compound biosynthetic process (GO:0044271);;	--	--	[PT]	Inorganic ion transport and metabolism;; Signal transduction mechanisms	Reverse transcriptase (RNA-dependent DNA polymerase)	Putative cyclic nucleotide-gated ion channel 19 OS=Arabidopsis thaliana OX=3702 GN=CNGC19 PE=3 SV=1	S	Function unknown	PREDICTED: RNA-directed DNA polymerase from mobile element jockey-like, partial [Nicotiana attenuata]	cellular component: cell (GO:0005623);; cellular component: macromolecular complex (GO:0032991);; cellular component: cell part (GO:0044464);; biological process: metabolic process (GO:0008152);; biological process: cellular process (GO:0009987)
Nicotiana_tabacum_newGene_17322	--	3.09197	522	2.77443	457	1.74654	255	0.381973	63	0.341415	58	0.651084	53	6.20056e-07	2.67959	up	[ET]	Amino acid transport and metabolism;; Signal transduction mechanisms	--	K05387|1.24753e-154|sot:102600393|K05387 glutamate receptor, ionotropic, plant | (RefSeq) glutamate receptor 2.3-like	--	[PET]	Inorganic ion transport and metabolism;; Amino acid transport and metabolism;; Signal transduction mechanisms	Receptor family ligand binding region;; Periplasmic binding protein;; Ligand-gated ion channel;; Bacterial extracellular solute-binding proteins, family 3	Glutamate receptor 2.8 OS=Arabidopsis thaliana OX=3702 GN=GLR2.8 PE=2 SV=2	U	Intracellular trafficking, secretion, and vesicular transport	PREDICTED: LOW QUALITY PROTEIN: glutamate receptor 2.7-like, partial [Nicotiana tomentosiformis]	--
Nicotiana_tabacum_newGene_1733	--	0	0	0	0	0	0	0.868525	152	0.919841	171	0.742176	143	1.74233e-24	#NAME?	down	--	--	--	--	--	--	--	--	--	--	--	PREDICTED: uncharacterized protein LOC108943912 [Nicotiana tomentosiformis]	--
Nicotiana_tabacum_newGene_17407	--	10.8278	891	10.6658	850	8.87869	620	1.82444	126	1.92328	140	1.68313	128	8.1786e-14	2.44628	up	--	--	--	--	--	--	--	--	--	--	--	--	--
Nicotiana_tabacum_newGene_17451	--	5.28551	193	6.92834	245	4.77296	148	0.773912	24	2.54487	82	0.571027	20	6.35499e-05	2.08522	up	--	--	Cellular Component: integral component of membrane (GO:0016021);;	--	--	--	--	--	--	S	Function unknown	uncharacterized protein LOC111370515 [Olea europaea var. sylvestris]	cellular component: membrane (GO:0016020);; cellular component: membrane part (GO:0044425)
Nicotiana_tabacum_newGene_17877	--	5.0116	775	5.05465	747	2.75429	365	0.026368	5	0.110545	18	0.083815	15	4.86813e-14	5.50446	up	[T]	Signal transduction mechanisms	Molecular Function: protein serine/threonine kinase activity (GO:0004674);; Molecular Function: ATP binding (GO:0005524);; Cellular Component: plasma membrane (GO:0005886);; Biological Process: protein phosphorylation (GO:0006468);; Biological Process: defense response (GO:0006952);; Cellular Component: plasmodesma (GO:0009506);; Cellular Component: integral component of membrane (GO:0016021);;	--	--	--	--	Protein tyrosine kinase;; Protein kinase domain;; PAN-like domain;; S-locus glycoprotein domain;; D-mannose binding lectin	G-type lectin S-receptor-like serine/threonine-protein kinase CES101 OS=Arabidopsis thaliana OX=3702 GN=CES101 PE=2 SV=2	T	Signal transduction mechanisms	PREDICTED: G-type lectin S-receptor-like serine/threonine-protein kinase CES101 isoform X2 [Nicotiana tomentosiformis]	molecular function: catalytic activity (GO:0003824);; biological process: metabolic process (GO:0008152);; biological process: cellular process (GO:0009987);; molecular function: binding (GO:0005488);; cellular component: cell (GO:0005623);; cellular component: membrane (GO:0016020);; cellular component: cell part (GO:0044464);; biological process: response to stimulus (GO:0050896);; cellular com…
Nicotiana_tabacum_newGene_17964	--	3.2399	156	2.76904	129	2.65208	109	0.450713	19	0.607907	26	0.493321	22	3.49524e-05	2.42462	up	--	--	--	--	--	--	--	--	--	--	--	--	--
Nicotiana_tabacum_newGene_17972	--	1.61876	180	1.90084	204	2.00439	189	2.98126	277	5.79484	566	4.14201	424	0.00837931	-1.26654	down	--	--	Cellular Component: chloroplast thylakoid (GO:0009534);; Cellular Component: chloroplast stroma (GO:0009570);; Molecular Function: linoleate 13S-lipoxygenase activity (GO:0016165);; Biological Process: oxylipin biosynthetic process (GO:0031408);; Molecular Function: metal ion binding (GO:0046872);; Biological Process: oxidation-reduction process (GO:0055114);;	K00454|0|sot:102596122|K00454 lipoxygenase [EC:1.13.11.12] | (RefSeq) LOX-H1, LOX2.1; linoleate 13S-lipoxygenase 2-1, chloroplastic-like	Linoleic acid metabolism (ko00591);; alpha-Linolenic acid metabolism (ko00592)	--	--	Lipoxygenase	Linoleate 13S-lipoxygenase 2-1, chloroplastic OS=Solanum tuberosum OX=4113 GN=LOX2.1 PE=1 SV=1	S	Function unknown	lipoxygenase, partial [Nicotiana attenuata]	cellular component: cell (GO:0005623);; cellular component: organelle (GO:0043226);; cellular component: organelle part (GO:0044422);; cellular component: cell part (GO:0044464);; molecular function: catalytic activity (GO:0003824);; biological process: metabolic process (GO:0008152);; biological process: single-organism process (GO:0044699);; biological process: cellular process (GO:0009987);; m…
Nicotiana_tabacum_newGene_182	--	0.277954	39	0.501707	74	0.447066	54	1.57302	198	0.869368	109	1.14397	153	0.00364202	-1.60392	down	--	--	--	--	--	--	--	Leucine-zipper of ternary complex factor MIP1;; Protein of unknown function, DUF547	--	S	Function unknown	PREDICTED: uncharacterized protein LOC104097425 isoform X1 [Nicotiana tomentosiformis]	--
Nicotiana_tabacum_newGene_1839	--	17.514	794	26.5565	1164	23.4603	902	6.51242	248	8.22833	329	9.51988	398	5.41393e-06	1.42574	up	--	--	--	--	--	--	--	--	--	--	--	--	--
Nicotiana_tabacum_newGene_18393	--	0.584872	193	0.428035	137	0.324292	91	0.140463	39	0.139968	41	0.152673	47	0.00592909	1.59025	up	--	--	Molecular Function: binding (GO:0005488);;	--	--	[R]	General function prediction only	gag-polypeptide of LTR copia-type	--	L	Replication, recombination and repair	PREDICTED: uncharacterized protein LOC104244799 [Nicotiana sylvestris]	molecular function: binding (GO:0005488)
Nicotiana_tabacum_newGene_18400	--	20.8811	503	19.9147	464	19.5291	399	9.60056	194	7.26191	155	8.21831	183	0.00144298	1.22414	up	--	--	Biological Process: flavonoid biosynthetic process (GO:0009813);; Cellular Component: intracellular membrane-bounded organelle (GO:0043231);; Biological Process: flavonoid glucuronidation (GO:0052696);; Molecular Function: quercetin 3-O-glucosyltransferase activity (GO:0080043);; Molecular Function: quercetin 7-O-glucosyltransferase activity (GO:0080044);;	K13496|9.87079e-85|sot:102582377|K13496 UDP-glucosyl transferase 73C [EC:2.4.1.-] | (RefSeq) UDP-glycosyltransferase 73C3-like	--	[GC]	Carbohydrate transport and metabolism;; Energy production and conversion	UDP-glucoronosyl and UDP-glucosyl transferase	UDP-glycosyltransferase 73C3 OS=Arabidopsis thaliana OX=3702 GN=UGT73C3 PE=2 SV=1	S	Function unknown	PREDICTED: UDP-glycosyltransferase 73C3-like isoform X1 [Nicotiana tomentosiformis]	biological process: metabolic process (GO:0008152);; cellular component: cell (GO:0005623);; cellular component: organelle (GO:0043226);; cellular component: cell part (GO:0044464);; biological process: cellular process (GO:0009987);; biological process: single-organism process (GO:0044699);; molecular function: catalytic activity (GO:0003824)
Nicotiana_tabacum_newGene_18690	--	22.246	544	19.9496	472	11.9465	248	0.281902	6	0.560693	13	0.088415	2	5.10036e-14	5.76663	up	--	--	--	--	--	--	--	--	--	--	--	hypothetical protein A4A49_21024 [Nicotiana attenuata]	--
Nicotiana_tabacum_newGene_18694	--	48.8346	2596	42.9195	2195	25.5286	1162	4.49016	205	10.0374	466	8.94158	427	0.000132262	2.30598	up	--	--	--	K03347|4.02011e-50|sly:101249294|K03347 cullin 1 | (RefSeq) cullin-1-like	Ubiquitin mediated proteolysis (ko04120);; Protein processing in endoplasmic reticulum (ko04141)	[D]	Cell cycle control, cell division, chromosome partitioning	--	Cullin-1 OS=Arabidopsis thaliana OX=3702 GN=CUL1 PE=1 SV=1	O	Posttranslational modification, protein turnover, chaperones	PREDICTED: cullin-1-like isoform X3 [Nicotiana tomentosiformis]	--
Nicotiana_tabacum_newGene_18716	--	3.34631	161	4.00668	186	4.20878	171	0.464637	19	0.927416	40	0.748552	34	1.5183e-05	2.35741	up	--	--	--	--	--	[R]	General function prediction only	Leucine Rich repeats (2 copies);; Leucine rich repeat;; Leucine Rich Repeat	Receptor-like protein EIX2 OS=Solanum lycopersicum OX=4081 GN=EIX2 PE=1 SV=2	S	Function unknown	PREDICTED: leucine-rich repeat receptor protein kinase MSP1-like [Nicotiana tomentosiformis]	--
Nicotiana_tabacum_newGene_18933	--	0.440526	15	0.783414	26	0.787167	23	4.61565	129	2.91324	86	2.75477	85	0.000107161	-2.3666	down	--	--	Cellular Component: endoplasmic reticulum membrane (GO:0005789);;	--	--	[U]	Intracellular trafficking, secretion, and vesicular transport	--	Vesicle-associated protein 4-2 OS=Arabidopsis thaliana OX=3702 GN=PVA42 PE=1 SV=1	U	Intracellular trafficking, secretion, and vesicular transport	Vesicle-associated protein 4-1 [Capsicum annuum]	cellular component: cell (GO:0005623);; cellular component: membrane (GO:0016020);; cellular component: organelle (GO:0043226);; cellular component: organelle part (GO:0044422);; cellular component: membrane part (GO:0044425);; cellular component: cell part (GO:0044464)
Nicotiana_tabacum_newGene_18985	--	1.66904	60	1.77693	62	1.27965	39	0	0	0.031695	1	0	0	7.27481e-12	7.21153	up	--	--	--	K04733|1.1144e-74|sly:101266621|K04733 interleukin-1 receptor-associated kinase 4 [EC:2.7.11.1] | (RefSeq) G-type lectin S-receptor-like serine/threonine-protein kinase At4g27290	--	--	--	Domain of unknown function (DUF3403)	G-type lectin S-receptor-like serine/threonine-protein kinase At4g27290 OS=Arabidopsis thaliana OX=3702 GN=At4g27290 PE=3 SV=4	--	--	PREDICTED: G-type lectin S-receptor-like serine/threonine-protein kinase At4g27290 isoform X2 [Nicotiana attenuata]	--
Nicotiana_tabacum_newGene_19101	--	2.19278	62	2.8903	77	3.94339	98	11.6322	268	9.1994	225	10.4216	262	9.59527e-05	-1.79417	down	[HR]	Coenzyme transport and metabolism;; General function prediction only	--	K14759|2.86529e-92|sot:102603926|K14759 isochorismate synthase / 2-succinyl-5-enolpyruvyl-6-hydroxy-3-cyclohexene-1-carboxylate synthase / 2-succinyl-6-hydroxy-2,4-cyclohexadiene-1-carboxylate synthase / O-succinylbenzoate synthase [EC:5.4.4.2 2.2.1.9 4.2.99.20 4.2.1.113] | (RefSeq) protein PHYLLO, chloroplastic	Ubiquinone and other terpenoid-quinone biosynthesis (ko00130)	[R]	General function prediction only	--	Protein PHYLLO, chloroplastic OS=Arabidopsis thaliana OX=3702 GN=PHYLLO PE=2 SV=2	I	Lipid transport and metabolism	PREDICTED: protein PHYLLO, chloroplastic isoform X13 [Nicotiana tomentosiformis]	--
Nicotiana_tabacum_newGene_19188	--	2.46427	253	3.14923	311	2.52818	219	0.899824	78	0.856051	77	0.954315	91	0.00118288	1.53477	up	--	--	Biological Process: branched-chain amino acid metabolic process (GO:0009081);; Molecular Function: L-leucine transaminase activity (GO:0052654);; Molecular Function: L-valine transaminase activity (GO:0052655);; Molecular Function: L-isoleucine transaminase activity (GO:0052656);;	--	--	[E]	Amino acid transport and metabolism	--	Branched-chain amino acid aminotransferase 2, chloroplastic OS=Humulus lupulus OX=3486 GN=BCAT2 PE=1 SV=1	E	Amino acid transport and metabolism	PREDICTED: branched-chain-amino-acid aminotransferase 5, chloroplastic-like isoform X1 [Nicotiana tomentosiformis]	biological process: metabolic process (GO:0008152);; biological process: cellular process (GO:0009987);; biological process: single-organism process (GO:0044699);; molecular function: catalytic activity (GO:0003824)
Nicotiana_tabacum_newGene_19205	--	27.867	2014	28.1501	1969	19.1749	1176	6.86526	416	8.07489	515	6.0737	405	5.08269e-07	1.8083	up	[K]	Transcription	Molecular Function: transmembrane receptor protein tyrosine kinase activity (GO:0004714);; Biological Process: signal transduction (GO:0007165);; Biological Process: peptidyl-tyrosine phosphorylation (GO:0018108);;	--	--	[R]	General function prediction only	Leucine rich repeat;; Leucine Rich repeats (2 copies);; Leucine Rich Repeat	Leucine-rich repeat protein 2 OS=Arabidopsis thaliana OX=3702 GN=LRR2 PE=2 SV=1	S	Function unknown	somatic embryogenesis receptor kinase-like protein [Medicago truncatula]	molecular function: catalytic activity (GO:0003824);; molecular function: signal transducer activity (GO:0004871);; molecular function: molecular transducer activity (GO:0060089);; biological process: metabolic process (GO:0008152);; biological process: cellular process (GO:0009987);; biological process: signaling (GO:0023052);; biological process: single-organism process (GO:0044699);; biologica…
Nicotiana_tabacum_newGene_19400	--	8.80648	631	12.8252	889	9.22073	561	0.821623	50	0.998539	64	0.367404	25	1.25939e-21	3.76035	up	--	--	--	--	--	--	--	--	--	S	Function unknown	PREDICTED: uncharacterized protein LOC104227909 [Nicotiana sylvestris]	--
Nicotiana_tabacum_newGene_19447	--	15.2016	1435	15.3596	1378	10.2934	811	4.05858	326	6.41435	583	5.12715	392	0.000779081	1.34145	up	--	--	--	--	--	[R]	General function prediction only	Leucine Rich repeat	--	S	Function unknown	PREDICTED: F-box/LRR-repeat protein 13 isoform X2 [Nicotiana tomentosiformis]	--
Nicotiana_tabacum_newGene_19483	--	1.47225	190	1.26501	158	1.22377	134	0.214526	24	0.141189	17	0.155444	19	3.16528e-07	2.86552	up	--	--	--	--	--	--	--	--	--	--	--	PREDICTED: S-type anion channel SLAH2-like [Nicotiana tomentosiformis]	--
Nicotiana_tabacum_newGene_19506	--	6.55512	184	10.033	260	7.11132	165	0.282454	8	0.519759	13	0.231587	7	5.01144e-14	4.30611	up	--	--	--	--	--	--	--	--	--	S	Function unknown	PREDICTED: uncharacterized protein LOC104092137 isoform X1 [Nicotiana tomentosiformis]	--
Nicotiana_tabacum_newGene_1951	--	1.01924	112	1.14038	122	0.503554	47	0	0	0	0	0.01986	3	2.37907e-09	6.43519	up	[QV]	Secondary metabolites biosynthesis, transport and catabolism;; Defense mechanisms	Molecular Function: iron ion binding (GO:0005506);; Cellular Component: membrane (GO:0016020);; Molecular Function: oxidoreductase activity, acting on paired donors, with incorporation or reduction of molecular oxygen, NAD(P)H as one donor, and incorporation of one atom of oxygen (GO:0016709);; Molecular Function: heme binding (GO:0020037);; Biological Process: secondary metabolite biosynthetic p…	K20562|0|sot:102591929|K20562 biphenyl-4-hydroxylase | (RefSeq) cytochrome P450 CYP736A12-like	--	[Q]	Secondary metabolites biosynthesis, transport and catabolism	Cytochrome P450;; Cytochrome P450	Cytochrome P450 CYP736A12 OS=Panax ginseng OX=4054 PE=2 SV=1	Q	Secondary metabolites biosynthesis, transport and catabolism	PREDICTED: cytochrome P450 CYP736A12-like [Nicotiana sylvestris]	molecular function: binding (GO:0005488);; cellular component: membrane (GO:0016020);; molecular function: catalytic activity (GO:0003824);; biological process: metabolic process (GO:0008152);; biological process: single-organism process (GO:0044699)
Nicotiana_tabacum_newGene_19586	--	9.94939	707	10.0097	688	8.41767	508	4.07123	243	4.49117	282	3.90979	257	0.000988525	1.14733	up	[O]	Posttranslational modification, protein turnover, chaperones	Molecular Function: cysteine-type endopeptidase activity (GO:0004197);; Cellular Component: extracellular space (GO:0005615);; Cellular Component: lysosome (GO:0005764);; Biological Process: proteolysis involved in cellular protein catabolic process (GO:0051603);;	--	--	[O]	Posttranslational modification, protein turnover, chaperones	Papain family cysteine protease;; Peptidase C1-like family;; Cathepsin propeptide inhibitor domain (I29);; Papain family cysteine protease	Senescence-specific cysteine protease SAG12 OS=Arabidopsis thaliana OX=3702 GN=SAG12 PE=1 SV=1	O	Posttranslational modification, protein turnover, chaperones	PREDICTED: zingipain-1-like [Nicotiana tomentosiformis]	molecular function: catalytic activity (GO:0003824);; biological process: metabolic process (GO:0008152);; cellular component: extracellular region (GO:0005576);; cellular component: extracellular region part (GO:0044421);; cellular component: cell (GO:0005623);; cellular component: organelle (GO:0043226);; cellular component: cell part (GO:0044464)
Nicotiana_tabacum_newGene_19630	--	1.29481	122	1.74882	166	1.71082	143	0	0	0	0	0	0	1.64581e-21	Inf	up	[K]	Transcription	--	--	--	--	--	Leucine Rich repeats (2 copies);; Leucine rich repeat;; Leucine Rich Repeat;; Leucine Rich repeat;; Di-glucose binding within endoplasmic reticulum	Probable leucine-rich repeat receptor-like serine/threonine-protein kinase At3g14840 OS=Arabidopsis thaliana OX=3702 GN=LRR-RLK PE=1 SV=1	S	Function unknown	PREDICTED: probable LRR receptor-like serine/threonine-protein kinase At1g07650 isoform X1 [Nicotiana attenuata]	--
Nicotiana_tabacum_newGene_19637	--	5.76248	271	5.91251	269	6.42217	256	0.610965	25	0.462296	20	0.860674	38	1.42228e-10	3.13496	up	[T]	Signal transduction mechanisms	--	--	--	[Q]	Secondary metabolites biosynthesis, transport and catabolism	ABC transporter	ABC transporter G family member 15 OS=Arabidopsis thaliana OX=3702 GN=ABCG15 PE=2 SV=2	V	Defense mechanisms	PREDICTED: ABC transporter G family member 11-like, partial [Nicotiana tomentosiformis]	--
Nicotiana_tabacum_newGene_19704	--	10.4001	829	7.56282	589	3.34868	232	0.252678	27	0.307201	33	0.637309	71	0.00143462	3.51754	up	--	--	Molecular Function: SNARE binding (GO:0000149);; Molecular Function: SNAP receptor activity (GO:0005484);; Cellular Component: endoplasmic reticulum (GO:0005783);; Cellular Component: plasma membrane (GO:0005886);; Biological Process: protein targeting to membrane (GO:0006612);; Biological Process: vesicle fusion (GO:0006906);; Cellular Component: plasmodesma (GO:0009506);; Cellular Component: in…	K08506|1.09406e-82|sot:102603109|K08506 syntaxin of plants SYP7 | (RefSeq) syntaxin-71-like	SNARE interactions in vesicular transport (ko04130)	--	--	SNARE domain	Syntaxin-71 OS=Arabidopsis thaliana OX=3702 GN=SYP71 PE=1 SV=1	--	--	PREDICTED: syntaxin-71-like [Nicotiana attenuata]	molecular function: binding (GO:0005488);; cellular component: cell (GO:0005623);; cellular component: organelle (GO:0043226);; cellular component: cell part (GO:0044464);; cellular component: membrane (GO:0016020);; biological process: localization (GO:0051179);; biological process: cellular process (GO:0009987);; biological process: single-organism process (GO:0044699);; biological process: cel…
Nicotiana_tabacum_newGene_19738	--	29.8968	1496	36.2273	1755	24.3231	1033	2.31753	98	4.82238	213	2.49257	116	7.63585e-17	3.19209	up	--	--	Molecular Function: ATP binding (GO:0005524);; Cellular Component: plasma membrane (GO:0005886);; Cellular Component: integral component of membrane (GO:0016021);; Molecular Function: ATPase activity, coupled to transmembrane movement of substances (GO:0042626);; Biological Process: transmembrane transport (GO:0055085);;	--	--	[Q]	Secondary metabolites biosynthesis, transport and catabolism	ABC-transporter extracellular N-terminal;; ABC transporter	Pleiotropic drug resistance protein 1 OS=Nicotiana tabacum OX=4097 GN=PDR1 PE=2 SV=1	V	Defense mechanisms	PREDICTED: pleiotropic drug resistance protein 1 [Nicotiana sylvestris]	molecular function: binding (GO:0005488);; cellular component: cell (GO:0005623);; cellular component: membrane (GO:0016020);; cellular component: cell part (GO:0044464);; cellular component: membrane part (GO:0044425);; molecular function: catalytic activity (GO:0003824);; molecular function: transporter activity (GO:0005215);; biological process: localization (GO:0051179)
Nicotiana_tabacum_newGene_19766	--	2.61145	249	2.88508	267	1.90595	155	0.551884	45	0.542702	46	0.932199	82	0.000256972	1.82088	up	[V]	Defense mechanisms	Molecular Function: ATP binding (GO:0005524);; Biological Process: drug transmembrane transport (GO:0006855);; Molecular Function: xenobiotic-transporting ATPase activity (GO:0008559);; Biological Process: xenobiotic transport (GO:0042908);;	K05665|1.62527e-58|sot:102605925|K05665 ATP-binding cassette, subfamily C (CFTR/MRP), member 1 | (RefSeq) putative ABC transporter C family member 15	ABC transporters (ko02010)	[Q]	Secondary metabolites biosynthesis, transport and catabolism	ABC transporter	Putative ABC transporter C family member 15 OS=Arabidopsis thaliana OX=3702 GN=ABCC15 PE=5 SV=2	V	Defense mechanisms	PREDICTED: putative ABC transporter C family member 15 [Nicotiana tomentosiformis]	molecular function: binding (GO:0005488);; biological process: single-organism process (GO:0044699);; biological process: response to stimulus (GO:0050896);; biological process: localization (GO:0051179);; molecular function: catalytic activity (GO:0003824);; molecular function: transporter activity (GO:0005215)
Nicotiana_tabacum_newGene_19829	--	7.59816	852	8.47362	868	6.61918	621	0.022913	5	0.010887	3	0.026689	6	2.43035e-56	7.24716	up	--	--	--	K00748|1.06351e-11|sly:101259762|K00748 lipid-A-disaccharide synthase [EC:2.4.1.182] | (RefSeq) probable lipid-A-disaccharide synthase, mitochondrial	--	--	--	--	Probable lipid-A-disaccharide synthase, mitochondrial OS=Arabidopsis thaliana OX=3702 GN=LPXB PE=2 SV=1	M	Cell wall/membrane/envelope biogenesis	hypothetical protein A4A49_65713, partial [Nicotiana attenuata]	--
Nicotiana_tabacum_newGene_19898	--	18.6326	639	11.1542	371	7.627	222	0.378276	11	0.756215	23	0.578718	19	4.91599e-05	4.40494	up	--	--	--	--	--	--	--	--	--	--	--	hypothetical protein A4A49_43190 [Nicotiana attenuata]	--
Nicotiana_tabacum_newGene_19928	--	0.345165	17	0.445536	21	0.573427	23	1.0879	43	2.47491	102	1.60669	70	0.00431953	-1.93261	down	--	--	--	--	--	--	--	--	--	S	Function unknown	PREDICTED: uncharacterized protein LOC109242145 [Nicotiana attenuata]	--
Nicotiana_tabacum_newGene_19969	--	2.35208	244	1.88073	189	1.05813	93	0	0	0.022079	3	0.0211	3	8.749e-10	6.33606	up	--	--	--	--	--	--	--	--	--	--	--	--	--
Nicotiana_tabacum_newGene_20043	--	0.870696	140	0.573228	112	0.573754	99	0.184292	32	0.149223	27	0.175051	33	0.00288104	1.79669	up	--	--	--	--	--	--	--	--	--	S	Function unknown	PREDICTED: uncharacterized protein LOC104120055 [Nicotiana tomentosiformis]	--
Nicotiana_tabacum_newGene_2021	--	3.1034	526	2.73088	448	2.24418	323	0.308055	44	0.253385	38	0.231593	37	1.58958e-15	3.30432	up	--		Molecular Function: protein serine/threonine kinase activity (GO:0004674);; Molecular Function: ATP binding (GO:0005524);; Biological Process: protein phosphorylation (GO:0006468);; Cellular Component: integral component of membrane (GO:0016021);;	--	--	--	--	Protein kinase domain;; Protein tyrosine kinase;; D-mannose binding lectin;; PAN-like domain	G-type lectin S-receptor-like serine/threonine-protein kinase SD2-5 OS=Arabidopsis thaliana OX=3702 GN=SD25 PE=1 SV=1	T	Signal transduction mechanisms	PREDICTED: G-type lectin S-receptor-like serine/threonine-protein kinase SD2-5 [Nicotiana tomentosiformis]	molecular function: catalytic activity (GO:0003824);; biological process: metabolic process (GO:0008152);; biological process: cellular process (GO:0009987);; molecular function: binding (GO:0005488);; cellular component: membrane (GO:0016020);; cellular component: membrane part (GO:0044425)
Nicotiana_tabacum_newGene_20276	--	9.68942	309	9.64559	297	9.73755	263	1.71558	46	3.52725	99	1.95419	58	1.56993e-05	1.97254	up	--	--	--	--	--	--	--	--	--	--	--	hypothetical protein A4A49_17933 [Nicotiana attenuata]	--
Nicotiana_tabacum_newGene_20277	--	2.41086	103	1.99805	73	2.45271	94	0.042094	3	0.877764	35	0.291018	11	0.0002707	2.35615	up	--	--	--	--	--	--	--	--	--	--	--	hypothetical protein A4A49_15790 [Nicotiana attenuata]	--
Nicotiana_tabacum_newGene_2058	--	11.1211	266	19.2829	447	9.67823	197	3.70772	75	2.99894	64	3.5917	80	0.00304633	1.90735	up	--	--	--	--	--	--	--	--	--	S	Function unknown	hypothetical protein A4A49_22363 [Nicotiana attenuata]	--
Nicotiana_tabacum_newGene_20637	--	0.475942	123	0.756837	188	0.326181	71	0	0	0.121843	28	0	0	7.77564e-05	3.64095	up	[X]	Mobilome: prophages, transposons	--	--	--	[R]	General function prediction only	Integrase core domain;; GAG-pre-integrase domain;; gag-polypeptide of LTR copia-type;; gag-polypeptide of LTR copia-type;; Reverse transcriptase (RNA-dependent DNA polymerase)	Retrovirus-related Pol polyprotein from transposon RE1 OS=Arabidopsis thaliana OX=3702 GN=RE1 PE=2 SV=1	S	Function unknown	PREDICTED: uncharacterized protein LOC104238034 [Nicotiana sylvestris]	--
Nicotiana_tabacum_newGene_20700	--	3.11951	286	3.30487	299	4.3929	350	0.899165	82	1.3379	113	0.704793	71	0.00013698	1.68965	up	--	--	--	--	--	--	--	--	--	--	--	PREDICTED: uncharacterized protein LOC107804130 [Nicotiana tabacum]	--
Nicotiana_tabacum_newGene_20733	--	1.11398	109	0.855802	81	0.775173	64	0.097787	8	0.201998	18	0.193623	18	0.000222553	2.40485	up	--	--	--	--	--	--	--	Retrotransposon gag protein	--	S	Function unknown	PREDICTED: uncharacterized protein LOC108943906 [Nicotiana tomentosiformis]	--
Nicotiana_tabacum_newGene_21125	--	5.44623	218	3.54647	138	1.41206	48	0.083941	3	0.194293	7	0.131556	5	0.00159817	4.60979	up	--	--	--	--	--	--	--	--	--	--	--	hypothetical protein A4A49_41078 [Nicotiana attenuata]	--
Nicotiana_tabacum_newGene_21178	--	4.54523	138	7.02536	206	5.05178	130	2.17515	56	2.11503	57	1.32505	37	0.00654563	1.51626	up	--	--	--	--	--	--	--	--	--	S	Function unknown	hypothetical protein A4A49_22363 [Nicotiana attenuata]	--
Nicotiana_tabacum_newGene_21278	--	0.767448	120	0.749368	116	1.35838	187	2.12596	279	1.959	270	2.37973	346	0.00570506	-1.19514	down	--	--	--	--	--	--	--	MuDR family transposase	--	S	Function unknown	PREDICTED: uncharacterized protein LOC107764034 isoform X1 [Nicotiana tabacum]	--
Nicotiana_tabacum_newGene_21320	--	0.39064	101	0.42514	106	0.609785	133	0.176819	39	0.050135	12	0.144465	35	0.00228436	1.85194	up	--	--	--	--	--	[R]	General function prediction only	--	--	S	Function unknown	PREDICTED: uncharacterized protein LOC107058077 [Solanum tuberosum]	--
Nicotiana_tabacum_newGene_21327	--	2.28107	171	7.50248	538	5.14725	326	0.353399	23	0.9028	60	0.829449	58	0.00600566	2.75216	up	--	--	--	--	--	--	--	--	--	--	--	--	--
Nicotiana_tabacum_newGene_2144	--	3.07615	501	2.44548	409	1.98226	301	0.678513	102	0.829632	124	0.532422	88	5.3433e-06	1.80883	up	--	--	--	--	--	--	--	--	Protein Ycf2 OS=Coffea arabica OX=13443 GN=ycf2-A PE=3 SV=1	S	Function unknown	hypothetical protein A4A49_40817 [Nicotiana attenuata]	--
Nicotiana_tabacum_newGene_21530	--	8.00698	509	9.16557	564	7.00869	378	1.75543	94	1.70972	96	0.855617	51	1.01392e-10	2.44473	up	--	--	Molecular Function: DNA binding (GO:0003677);; Cellular Component: nucleus (GO:0005634);; Biological Process: regulation of transcription, DNA-templated (GO:0006355);;	--	--	--	--	No apical meristem (NAM) protein	Protein ATAF2 OS=Arabidopsis thaliana OX=3702 GN=NAC081 PE=1 SV=1	S	Function unknown	PREDICTED: protein ATAF2-like isoform X2 [Nicotiana tomentosiformis]	molecular function: binding (GO:0005488);; cellular component: cell (GO:0005623);; cellular component: organelle (GO:0043226);; cellular component: cell part (GO:0044464);; biological process: biological regulation (GO:0065007)
Nicotiana_tabacum_newGene_21596	--	0.145755	46	0.265258	81	0.400699	108	0.83692	222	0.540471	151	0.601193	176	0.0096674	-1.34698	down	[R]	General function prediction only	Molecular Function: nucleotide binding (GO:0000166);;	--	--	[T]	Signal transduction mechanisms	Late blight resistance protein R1;; NB-ARC domain	Late blight resistance protein R1-A OS=Solanum demissum OX=50514 GN=R1A PE=3 SV=1	S	Function unknown	PREDICTED: late blight resistance protein R1-A-like [Nicotiana attenuata]	molecular function: binding (GO:0005488)
Nicotiana_tabacum_newGene_21643	--	2.32462	163	2.27226	157	2.08957	116	0.723196	43	0.659865	37	0.793219	47	0.00402837	1.64218	up	[G]	Carbohydrate transport and metabolism	Molecular Function: glucose-6-phosphate dehydrogenase activity (GO:0004345);; Biological Process: glucose metabolic process (GO:0006006);; Biological Process: pentose-phosphate shunt (GO:0006098);; Molecular Function: NADP binding (GO:0050661);; Biological Process: oxidation-reduction process (GO:0055114);;	K00036|7.7111e-169|sot:102592547|K00036 glucose-6-phosphate 1-dehydrogenase [EC:1.1.1.49 1.1.1.363] | (RefSeq) glucose-6-phosphate 1-dehydrogenase 4, chloroplastic	Pentose phosphate pathway (ko00030);; Glutathione metabolism (ko00480);; Carbon metabolism (ko01200)	[G]	Carbohydrate transport and metabolism	Glucose-6-phosphate dehydrogenase, C-terminal domain;; Reverse transcriptase (RNA-dependent DNA polymerase)	Glucose-6-phosphate 1-dehydrogenase 4, chloroplastic OS=Arabidopsis thaliana OX=3702 GN=At1g09420 PE=2 SV=1	G	Carbohydrate transport and metabolism	PREDICTED: glucose-6-phosphate 1-dehydrogenase 4, chloroplastic isoform X3 [Nicotiana tomentosiformis]	molecular function: catalytic activity (GO:0003824);; biological process: metabolic process (GO:0008152);; biological process: single-organism process (GO:0044699);; biological process: cellular process (GO:0009987);; molecular function: binding (GO:0005488)
Nicotiana_tabacum_newGene_21933	--	51.3264	1898	49.6997	1779	35.177	1104	4.86642	151	12.6435	413	10.2156	349	1.93576e-08	2.26102	up	--	--	--	--	--	--	--	--	--	--	--	hypothetical protein A4A49_43190 [Nicotiana attenuata]	--
Nicotiana_tabacum_newGene_21948	--	5.40972	1322	5.22906	1337	4.16194	815	2.021	364	2.98558	636	2.57055	575	0.00333109	1.00814	up	--	--	--	--	--	[R]	General function prediction only	--	Retrovirus-related Pol polyprotein from transposon RE1 OS=Arabidopsis thaliana OX=3702 GN=RE1 PE=2 SV=1	L	Replication, recombination and repair	Retrovirus-related Pol polyprotein from transposon TNT 1-94 [Cajanus cajan]	--
Nicotiana_tabacum_newGene_21999	--	3.88323	180	6.01089	265	8.9831	356	20.7915	749	18.9492	713	11.8244	468	0.00157095	-1.39245	down	--	--	--	--	--	--	--	--	--	S	Function unknown	PREDICTED: uncharacterized protein LOC108949236 [Nicotiana tomentosiformis]	--
Nicotiana_tabacum_newGene_22052	--	10.1112	506	10.3672	502	7.57318	322	2.05782	87	2.41098	107	2.13701	99	1.15824e-07	2.04483	up	--	--	--	--	--	--	--	--	--	--	--	--	--
Nicotiana_tabacum_newGene_22054	--	0.911568	107	0.770316	88	0.684222	69	0.135071	14	0.28131	30	0.185762	21	0.00340881	1.89417	up	--	--	--	--	--	--	--	--	--	--	--	--	--
Nicotiana_tabacum_newGene_22147	--	6.32967	533	5.14832	420	4.10695	294	1.76995	125	1.9011	142	1.56567	122	8.68734e-05	1.54156	up	--	--	Cellular Component: integral component of membrane (GO:0016021);;	--	--	--	--	Leucine rich repeat N-terminal domain	--	S	Function unknown	PREDICTED: polygalacturonase inhibitor 1-like [Nicotiana tabacum]	cellular component: membrane (GO:0016020);; cellular component: membrane part (GO:0044425)
Nicotiana_tabacum_newGene_22271	--	0.158397	30	0.622814	89	1.00518	160	2.11714	328	1.23601	204	1.68463	290	0.00222471	-1.66841	down	--	--	Molecular Function: UDP-glycosyltransferase activity (GO:0008194);; Biological Process: flavonoid biosynthetic process (GO:0009813);; Molecular Function: transferase activity, transferring hexosyl groups (GO:0016758);; Cellular Component: intracellular membrane-bounded organelle (GO:0043231);; Biological Process: flavonoid glucuronidation (GO:0052696);;	K13495|2.51796e-41|sly:101263304|K13495 cis-zeatin O-glucosyltransferase [EC:2.4.1.215] | (RefSeq) zeatin O-glucosyltransferase	Zeatin biosynthesis (ko00908)	--	--	--	Zeatin O-glucosyltransferase OS=Phaseolus lunatus OX=3884 GN=ZOG1 PE=2 SV=1	S	Function unknown	PREDICTED: zeatin O-glucosyltransferase-like [Nicotiana tabacum]	molecular function: catalytic activity (GO:0003824);; biological process: metabolic process (GO:0008152);; cellular component: cell (GO:0005623);; cellular component: organelle (GO:0043226);; cellular component: cell part (GO:0044464);; biological process: cellular process (GO:0009987);; biological process: single-organism process (GO:0044699)
Nicotiana_tabacum_newGene_22353	--	3.83167	483	7.13497	510	4.31669	257	0.698016	77	1.40566	79	0.407405	50	1.31201e-06	2.45134	up	--	--	--	--	--	--	--	--	--	--	--	--	--
Nicotiana_tabacum_newGene_22552	--	0.071775	11	0	0	0	0	0.780573	81	0.518355	73	0.519968	81	2.36919e-10	-4.56963	down	[D]	Cell cycle control, cell division, chromosome partitioning	Molecular Function: protein serine/threonine kinase activity (GO:0004674);; Molecular Function: ATP binding (GO:0005524);; Biological Process: protein phosphorylation (GO:0006468);; Cellular Component: integral component of membrane (GO:0016021);; Molecular Function: carbohydrate binding (GO:0030246);;	--	--	--	--	Legume lectin domain;; Protein tyrosine kinase	L-type lectin-domain containing receptor kinase IX.1 OS=Arabidopsis thaliana OX=3702 GN=LECRK91 PE=1 SV=1	T	Signal transduction mechanisms	hypothetical protein CQW23_01638 [Capsicum baccatum]	molecular function: catalytic activity (GO:0003824);; biological process: metabolic process (GO:0008152);; biological process: cellular process (GO:0009987);; molecular function: binding (GO:0005488);; cellular component: membrane (GO:0016020);; cellular component: membrane part (GO:0044425)
Nicotiana_tabacum_newGene_2256	--	0.0331	3	0.316191	21	0.90737	49	8.48252	435	5.77916	301	5.10721	285	2.48828e-12	-3.90773	down	--	--	--	--	--	--	--	--	--	--	--	PREDICTED: uncharacterized protein LOC107774557 [Nicotiana tabacum]	--
Nicotiana_tabacum_newGene_22627	--	1.67191	255	1.85541	274	2.54151	329	4.77909	513	4.45103	557	5.39857	643	0.00131442	-1.11817	down	[S]	Function unknown	--	--	--	--	--	Carbohydrate esterase, sialic acid-specific acetylesterase;; Carbohydrate esterase, sialic acid-specific acetylesterase	Probable carbohydrate esterase At4g34215 OS=Arabidopsis thaliana OX=3702 GN=At4g34215 PE=1 SV=2	S	Function unknown	PREDICTED: probable carbohydrate esterase At4g34215 [Solanum tuberosum]	--
Nicotiana_tabacum_newGene_22812	--	2.7573	123	0	0	0	0	5.59919	209	6.01177	236	3.46147	142	0.00150364	-2.40961	down	--	--	--	--	--	--	--	--	--	S	Function unknown	PREDICTED: ycf54-like protein [Nicotiana tabacum]	--
Nicotiana_tabacum_newGene_22850	--	40.1193	682	35.0583	577	34.6431	500	11.6035	166	14.9483	225	20.6784	325	0.00111826	1.17201	up	--	--	Cellular Component: mitochondrial respiratory chain complex III (GO:0005750);; Biological Process: mitochondrial electron transport, ubiquinol to cytochrome c (GO:0006122);; Molecular Function: ubiquinol-cytochrome-c reductase activity (GO:0008121);;	K00417|7.9081e-27|bna:106380074|K00417 ubiquinol-cytochrome c reductase subunit 7 | (RefSeq) cytochrome b-c1 complex subunit 7-2-like	Oxidative phosphorylation (ko00190)	[C]	Energy production and conversion	Ubiquinol-cytochrome C reductase complex 14kD subunit	Cytochrome b-c1 complex subunit 7-2 OS=Arabidopsis thaliana OX=3702 GN=QCR7-2 PE=1 SV=1	C	Energy production and conversion	PREDICTED: cytochrome b-c1 complex subunit 7-2-like [Nicotiana sylvestris]	cellular component: cell (GO:0005623);; cellular component: membrane (GO:0016020);; cellular component: macromolecular complex (GO:0032991);; cellular component: organelle (GO:0043226);; cellular component: organelle part (GO:0044422);; cellular component: membrane part (GO:0044425);; cellular component: cell part (GO:0044464);; biological process: metabolic process (GO:0008152);; biological proc…
Nicotiana_tabacum_newGene_23345	--	1.82007	236	1.27381	135	2.3188	286	3.97597	553	3.78517	473	3.76811	566	6.70044e-05	-1.39225	down	--	--	--	--	--	--	--	--	--	--	--	--	--
Nicotiana_tabacum_newGene_23458	--	2.29897	176	3.95171	293	3.13248	204	1.41219	91	1.27042	71	0.857232	61	0.00354045	1.45052	up	--	--	Molecular Function: ATP binding (GO:0005524);; Cellular Component: plasma membrane (GO:0005886);; Cellular Component: integral component of membrane (GO:0016021);; Molecular Function: ATPase activity, coupled to transmembrane movement of substances (GO:0042626);; Biological Process: transmembrane transport (GO:0055085);;	--	--	[Q]	Secondary metabolites biosynthesis, transport and catabolism	ABC-2 type transporter;; ABC-2 type transporter;; ABC-2 type transporter	Pleiotropic drug resistance protein 1 OS=Nicotiana tabacum OX=4097 GN=PDR1 PE=2 SV=1	V	Defense mechanisms	Pleiotropic drug resistance protein 1 [Capsicum baccatum]	molecular function: binding (GO:0005488);; cellular component: cell (GO:0005623);; cellular component: membrane (GO:0016020);; cellular component: cell part (GO:0044464);; cellular component: membrane part (GO:0044425);; molecular function: catalytic activity (GO:0003824);; molecular function: transporter activity (GO:0005215);; biological process: localization (GO:0051179)
Nicotiana_tabacum_newGene_23544	--	0.776749	94	1.01995	119	0.567728	58	0.198894	20	0.075478	8	0.20501	23	0.00037366	2.26114	up	--	--	--	--	--	--	--	--	--	--	--	PREDICTED: uncharacterized protein LOC107794269 [Nicotiana tabacum]	--
Nicotiana_tabacum_newGene_23545	--	0.425341	55	0.5171	64	0.44833	49	0.139878	15	0.236479	27	0	0	0.00813085	1.8578	up	--	--	--	--	--	--	--	--	--	--	--	--	--
Nicotiana_tabacum_newGene_23608	--	4.00272	271	2.78467	170	1.91313	103	0	0	0.022351	3	0	0	1.32688e-09	7.38029	up	--	--	--	--	--	--	--	Leucine rich repeat;; Leucine Rich repeats (2 copies)	--	S	Function unknown	PREDICTED: putative leucine-rich repeat receptor-like serine/threonine-protein kinase At2g24130 [Nicotiana tabacum]	--
Nicotiana_tabacum_newGene_23661	--	11.9244	569	14.964	691	34.9748	1415	95.9277	3833	61.8468	2601	106.293	4677	1.25204e-05	-2.16105	down	[IQ]	Lipid transport and metabolism;; Secondary metabolites biosynthesis, transport and catabolism	Biological Process: fatty acid biosynthetic process (GO:0006633);;	--	--	[CIQ]	Energy production and conversion;; Lipid transport and metabolism;; Secondary metabolites biosynthesis, transport and catabolism	Phosphopantetheine attachment site	Acyl carrier protein 1, chloroplastic OS=Casuarina glauca OX=3522 GN=ACP1 PE=2 SV=1	I	Lipid transport and metabolism	PREDICTED: acyl carrier protein 1, chloroplastic-like [Nicotiana tomentosiformis]	biological process: metabolic process (GO:0008152);; biological process: cellular process (GO:0009987);; biological process: single-organism process (GO:0044699)
Nicotiana_tabacum_newGene_23753	--	12.1201	953	12.4897	950	9.30037	621	0.426632	29	0.346369	25	0.338331	25	1.52262e-36	4.85475	up	--	--	--	--	--	[E]	Amino acid transport and metabolism	--	FACT complex subunit SPT16 OS=Arabidopsis thaliana OX=3702 GN=SPT16 PE=1 SV=1	K	Transcription	PREDICTED: FACT complex subunit SPT16-like [Nicotiana tomentosiformis]	--
Nicotiana_tabacum_newGene_23802	--	0.562719	26	0.411628	19	1.46406	57	2.84076	108	1.97673	79	3.76878	158	0.00281477	-1.85611	down	--	--	--	--	--	--	--	--	--	--	--	--	--
Nicotiana_tabacum_newGene_23873	--	4.9896	1305	5.81707	1467	3.99995	814	1.32831	270	0.976855	220	1.77631	369	7.14867e-07	1.92127	up	--	--	Cellular Component: intracellular (GO:0005622);;	K20223|0|vvi:100259995|K20223 importin-7 | (RefSeq) importin beta-like SAD2	--	[YU]	Nuclear structure;; Intracellular trafficking, secretion, and vesicular transport	Importin-beta N-terminal domain;; Cse1	Importin beta-like SAD2 OS=Arabidopsis thaliana OX=3702 GN=SAD2 PE=1 SV=1	O	Posttranslational modification, protein turnover, chaperones	importin beta-like SAD2 [Helianthus annuus]	cellular component: cell (GO:0005623);; cellular component: cell part (GO:0044464)
Nicotiana_tabacum_newGene_23894	--	5.4012	541	3.64399	353	1.75968	150	0.307131	26	0.199404	18	0.274567	26	0.0012496	3.74691	up	[QV]	Secondary metabolites biosynthesis, transport and catabolism;; Defense mechanisms	Molecular Function: iron ion binding (GO:0005506);; Cellular Component: integral component of membrane (GO:0016021);; Molecular Function: oxidoreductase activity, acting on paired donors, with incorporation or reduction of molecular oxygen, NAD(P)H as one donor, and incorporation of one atom of oxygen (GO:0016709);; Molecular Function: heme binding (GO:0020037);; Biological Process: secondary met…	--	--	[Q]	Secondary metabolites biosynthesis, transport and catabolism	Cytochrome P450;; Cytochrome P450	Cytochrome P450 71D8 OS=Glycine max OX=3847 GN=CYP71D8 PE=2 SV=1	Q	Secondary metabolites biosynthesis, transport and catabolism	PREDICTED: premnaspirodiene oxygenase-like [Nicotiana sylvestris]	molecular function: binding (GO:0005488);; cellular component: membrane (GO:0016020);; cellular component: membrane part (GO:0044425);; molecular function: catalytic activity (GO:0003824);; biological process: metabolic process (GO:0008152);; biological process: single-organism process (GO:0044699)
Nicotiana_tabacum_newGene_23965	--	1.67904	158	0.997702	128	0.605081	70	0.237692	26	0.269228	30	0.314794	39	0.00329101	1.76708	up	--	--	--	--	--	--	--	--	--	--	--	--	--
Nicotiana_tabacum_newGene_24032	--	3.12282	243	3.6669	276	1.06851	71	0.092616	7	0.529021	37	0.265177	20	0.00541146	3.06541	up	--	--	--	--	--	--	--	gag-polypeptide of LTR copia-type	--	S	Function unknown	PREDICTED: uncharacterized protein LOC109233702 [Nicotiana attenuata]	--
Nicotiana_tabacum_newGene_24169	--	0.606571	104	1.22105	182	1.80151	239	2.78424	366	2.73304	376	1.79113	276	0.00972641	-1.07591	down	--	--	Molecular Function: DNA binding (GO:0003677);; Molecular Function: transposase activity (GO:0004803);; Biological Process: transposition, DNA-mediated (GO:0006313);; Molecular Function: zinc ion binding (GO:0008270);;	--	--	--	--	MuDR family transposase;; MULE transposase domain	--	--	--	PREDICTED: uncharacterized protein LOC107059571 [Solanum tuberosum]	molecular function: binding (GO:0005488);; molecular function: catalytic activity (GO:0003824);; biological process: metabolic process (GO:0008152);; biological process: cellular process (GO:0009987);; biological process: single-organism process (GO:0044699)
Nicotiana_tabacum_newGene_2462	--	0.591502	158	0.618134	104	1.44628	134	0.688878	56	0.105025	25	0.221907	15	0.00103312	1.89598	up	[L]	Replication, recombination and repair	--	--	--	[R]	General function prediction only	Integrase core domain;; Reverse transcriptase-like	--	L	Replication, recombination and repair	PREDICTED: LOW QUALITY PROTEIN: uncharacterized protein LOC107021760 [Solanum pennellii]	--
Nicotiana_tabacum_newGene_24675	--	0.734626	68	0.769152	69	0.520278	43	0.175052	15	0.254279	22	0.061913	6	0.00547826	1.92051	up	--	--	Molecular Function: organic cyclic compound binding (GO:0097159);; Molecular Function: heterocyclic compound binding (GO:1901363);;	--	--	[AR]	RNA processing and modification;; General function prediction only	--	Protein BTR1 OS=Arabidopsis thaliana OX=3702 GN=BTR1 PE=1 SV=1	S	Function unknown	PREDICTED: uncharacterized protein LOC107060396 [Solanum tuberosum]	molecular function: binding (GO:0005488)
Nicotiana_tabacum_newGene_24754	--	0.075328	11	0.074716	11	0.077211	10	1.06682	125	0.443626	55	0.829146	107	3.4699e-05	-3.30438	down	[T]	Signal transduction mechanisms	--	--	--	--	--	U-box domain;; Protein tyrosine kinase	U-box domain-containing protein 34 OS=Arabidopsis thaliana OX=3702 GN=PUB34 PE=3 SV=1	T	Signal transduction mechanisms	PREDICTED: LOW QUALITY PROTEIN: U-box domain-containing protein 34-like, partial [Nicotiana sylvestris]	--
Nicotiana_tabacum_newGene_24988	--	1.10306	44	4.67495	180	8.5836	289	41.9158	1394	19.4046	679	28.8129	1055	0.000113813	-2.72374	down	--	--	--	--	--	--	--	Probable lipid transfer;; Protease inhibitor/seed storage/LTP family	Putative lipid-transfer protein DIR1 OS=Arabidopsis thaliana OX=3702 GN=DIR1 PE=1 SV=1	S	Function unknown	putative lipid-transfer protein dir1 [Nicotiana attenuata]	--
Nicotiana_tabacum_newGene_24998	--	25.8526	725	24.0493	653	19.1752	457	0.085661	3	0	0	0.077795	3	8.71417e-52	8.10698	up	--	--	--	--	--	--	--	--	--	--	--	--	--
Nicotiana_tabacum_newGene_25033	--	16.4033	686	13.8173	559	9.56723	340	4.11822	145	5.22666	193	1.20114	47	0.000592473	1.89266	up	--	--	--	--	--	--	--	Carboxypeptidase A inhibitor	--	--	--	hypothetical protein A4A49_21570 [Nicotiana attenuata]	--
Nicotiana_tabacum_newGene_25115	--	0.222404	22	0.336532	38	0.739683	65	5.44525	518	2.02819	221	2.15306	240	0.00600736	-3.0954	down	[QV]	Secondary metabolites biosynthesis, transport and catabolism;; Defense mechanisms	Molecular Function: monooxygenase activity (GO:0004497);; Molecular Function: iron ion binding (GO:0005506);; Molecular Function: oxidoreductase activity, acting on paired donors, with incorporation or reduction of molecular oxygen (GO:0016705);; Molecular Function: heme binding (GO:0020037);; Biological Process: oxidation-reduction process (GO:0055114);;	K20562|6.1867e-107|sot:102586514|K20562 biphenyl-4-hydroxylase | (RefSeq) cytochrome P450 CYP736A12-like	--	[Q]	Secondary metabolites biosynthesis, transport and catabolism	Cytochrome P450;; Cytochrome P450	Cytochrome P450 CYP736A12 OS=Panax ginseng OX=4054 PE=2 SV=1	Q	Secondary metabolites biosynthesis, transport and catabolism	PREDICTED: cytochrome P450 CYP736A12-like [Nicotiana attenuata]	molecular function: catalytic activity (GO:0003824);; biological process: metabolic process (GO:0008152);; biological process: single-organism process (GO:0044699);; molecular function: binding (GO:0005488)
Nicotiana_tabacum_newGene_25165	--	1.36054	157	2.3123	439	1.24425	199	0	0	0.426759	26	0.547134	35	0.00187152	3.58783	up	--	--	--	--	--	--	--	--	--	--	--	--	--
Nicotiana_tabacum_newGene_25281	--	2.03025	85	1.78576	72	1.50099	54	0	0	0	0	0	0	1.04525e-14	Inf	up	--	--	--	--	--	--	--	--	--	--	--	PREDICTED: uncharacterized protein LOC104106639 isoform X2 [Nicotiana tomentosiformis]	--
Nicotiana_tabacum_newGene_25283	--	36.8574	1452	36.4222	1438	25.9558	871	0.188861	7	0.563444	20	0.026299	2	3.77049e-38	6.88051	up	--	--	--	--	--	--	--	--	--	--	--	--	--
Nicotiana_tabacum_newGene_25289	--	1.12652	149	0.859897	110	0.584059	66	0	0	0	0	0	0	4.31556e-14	Inf	up	--	--	--	--	--	--	--	--	--	--	--	--	--
Nicotiana_tabacum_newGene_25404	--	2.45616	271	2.84558	303	1.75011	164	0.789135	73	0.788083	77	1.01421	103	0.00374176	1.40526	up	--	--	--	--	--	--	--	--	--	--	--	PREDICTED: uncharacterized protein LOC107776276 [Nicotiana tabacum]	--
Nicotiana_tabacum_newGene_255	--	1.20891	175	1.22604	165	1.94778	230	3.84748	403	4.27414	503	2.16899	287	0.00516862	-1.18807	down	--	--	--	--	--	--	--	--	--	--	--	PREDICTED: uncharacterized protein LOC104216433 [Nicotiana sylvestris]	--
Nicotiana_tabacum_newGene_25646	--	0.981668	50	1.88375	93	2.32891	101	4.61839	197	5.0743	227	4.24407	199	0.00287343	-1.47427	down	--	--	--	--	--	--	--	--	Protein LITTLE ZIPPER 2 OS=Arabidopsis thaliana OX=3702 GN=ZPR2 PE=1 SV=1	S	Function unknown	PREDICTED: protein LITTLE ZIPPER 1-like [Nicotiana attenuata]	--
Nicotiana_tabacum_newGene_25695	--	3.1841	353	2.65274	308	3.07037	286	0.479122	68	0.440923	60	0.381632	52	3.32311e-07	2.25878	up	--	--	Molecular Function: protein kinase activity (GO:0004672);; Cellular Component: membrane (GO:0016020);; Biological Process: phosphorylation (GO:0016310);;	K04733|1.59607e-123|sly:101258749|K04733 interleukin-1 receptor-associated kinase 4 [EC:2.7.11.1] | (RefSeq) G-type lectin S-receptor-like serine/threonine-protein kinase At4g27290	--	--	--	S-locus glycoprotein domain;; PAN-like domain;; D-mannose binding lectin	G-type lectin S-receptor-like serine/threonine-protein kinase At2g19130 OS=Arabidopsis thaliana OX=3702 GN=At2g19130 PE=2 SV=1	T	Signal transduction mechanisms	PREDICTED: G-type lectin S-receptor-like serine/threonine-protein kinase At4g27290 [Nicotiana sylvestris]	molecular function: catalytic activity (GO:0003824);; biological process: metabolic process (GO:0008152);; biological process: cellular process (GO:0009987);; cellular component: membrane (GO:0016020)
Nicotiana_tabacum_newGene_26132	--	1.275	160	0.813692	113	0.690934	84	2.5498	271	2.39502	303	2.21001	282	0.00167391	-1.39946	down	--	--	--	--	--	[R]	General function prediction only	--	--	S	Function unknown	PREDICTED: uncharacterized protein LOC107804951 [Nicotiana tabacum]	--
Nicotiana_tabacum_newGene_26173	--	0.418743	56	0.956144	124	1.29725	148	3.56367	400	3.36736	397	1.60749	199	0.00723776	-1.72884	down	--	--	--	--	--	--	--	--	--	--	--	--	--
Nicotiana_tabacum_newGene_26190	--	2.23822	73	3.91019	123	8.13093	225	10.2677	280	11.0838	318	9.67648	291	0.00594055	-1.18468	down	--	--	--	--	--	--	--	--	--	--	--	--	--
Nicotiana_tabacum_newGene_26215	--	1.71549	242	1.68546	266	2.35066	291	3.963	460	4.75647	586	4.00271	546	0.00172057	-1.11736	down	--	--	--	K04733|2.22449e-22|sot:102602231|K04733 interleukin-1 receptor-associated kinase 4 [EC:2.7.11.1] | (RefSeq) receptor-like cytosolic serine/threonine-protein kinase RBK2	--	[T]	Signal transduction mechanisms	Reverse transcriptase-like	Receptor-like cytosolic serine/threonine-protein kinase RBK2 OS=Arabidopsis thaliana OX=3702 GN=RBK2 PE=1 SV=1	T	Signal transduction mechanisms	putative ribonuclease h protein [Nicotiana attenuata]	--
Nicotiana_tabacum_newGene_26276	--	0.293186	54	0.20078	36	0.455866	69	1.63088	246	0.859015	138	0.824843	139	0.00739134	-1.8449	down	--	--	--	--	--	--	--	Plant transposase (Ptta/En/Spm family);; F-box domain;; F-box-like	F-box protein At1g53790 OS=Arabidopsis thaliana OX=3702 GN=At1g53790 PE=2 SV=1	S	Function unknown	PREDICTED: F-box protein DOR-like isoform X1 [Nicotiana sylvestris]	--
Nicotiana_tabacum_newGene_2638	--	4.20273	735	3.39148	574	3.27866	487	1.53911	226	1.57977	244	1.85106	299	0.00223094	1.09217	up	--	--	--	--	--	[R]	General function prediction only	--	Retrovirus-related Pol polyprotein from transposon TNT 1-94 OS=Nicotiana tabacum OX=4097 PE=2 SV=1	L	Replication, recombination and repair	Integrase, catalytic core [Corchorus capsularis]	--
Nicotiana_tabacum_newGene_26397	--	9.88327	285	14.3676	401	11.1486	273	4.60276	112	6.22911	159	1.98319	53	0.00109472	1.42451	up	--	--	Molecular Function: metal ion binding (GO:0046872);;	--	--	--	--	Metallothionein	Metallothionein-like protein type 2 OS=Nicotiana plumbaginifolia OX=4092 PE=3 SV=1	--	--	PREDICTED: metallothionein-like protein type 2 [Nicotiana attenuata]	molecular function: binding (GO:0005488)
Nicotiana_tabacum_newGene_2641	--	0.33123	74	0.335298	73	0.277627	53	0	0	0.010229	3	0	0	1.16983e-11	5.94258	up	--	--	--	--	--	[T]	Signal transduction mechanisms	NB-ARC domain;; Leucine Rich repeats (2 copies);; NB-ARC domain	Putative disease resistance RPP13-like protein 1 OS=Arabidopsis thaliana OX=3702 GN=RPPL1 PE=3 SV=1	S	Function unknown	PREDICTED: LOW QUALITY PROTEIN: putative disease resistance RPP13-like protein 1 [Nicotiana sylvestris]	--
Nicotiana_tabacum_newGene_26438	--	1.84242	129	2.79353	189	2.46022	146	16.5856	970	16.0283	986	6.52604	420	0.00121229	-2.49858	down	--	--	Cellular Component: protein phosphatase type 2A complex (GO:0000159);; Biological Process: signal transduction (GO:0007165);; Biological Process: regulation of phosphoprotein phosphatase activity (GO:0034047);;	K11584|1.42582e-09|pop:POPTR_0014s15520g|K11584 serine/threonine-protein phosphatase 2A regulatory subunit B' | (RefSeq) hypothetical protein	mRNA surveillance pathway (ko03015)	[T]	Signal transduction mechanisms	--	Serine/threonine protein phosphatase 2A 57 kDa regulatory subunit B&apos; theta isoform OS=Arabidopsis thaliana OX=3702 GN=B&apos;THETA PE=1 SV=2	T	Signal transduction mechanisms	hypothetical protein POPTR_0014s15520g [Populus trichocarpa]	cellular component: cell (GO:0005623);; cellular component: macromolecular complex (GO:0032991);; cellular component: cell part (GO:0044464);; biological process: cellular process (GO:0009987);; biological process: biological regulation (GO:0065007)
Nicotiana_tabacum_newGene_26481	--	4.69114	679	6.76452	948	11.6638	1292	18.4106	2277	17.2181	1991	23.3273	2991	2.52797e-05	-1.42975	down	[Q]	Secondary metabolites biosynthesis, transport and catabolism	Biological Process: fatty acid biosynthetic process (GO:0006633);; Cellular Component: integral component of membrane (GO:0016021);; Molecular Function: transferase activity, transferring acyl groups other than amino-acyl groups (GO:0016747);;	K15397|4.73344e-110|sot:102579720|K15397 3-ketoacyl-CoA synthase [EC:2.3.1.199] | (RefSeq) 3-ketoacyl-CoA synthase 6-like	Fatty acid elongation (ko00062)	--	--	FAE1/Type III polyketide synthase-like protein;; FAE1/Type III polyketide synthase-like protein;; 3-Oxoacyl-[acyl-carrier-protein (ACP)] synthase III C terminal;; FAE1/Type III polyketide synthase-like protein	3-ketoacyl-CoA synthase 6 OS=Arabidopsis thaliana OX=3702 GN=CUT1 PE=1 SV=1	Q	Secondary metabolites biosynthesis, transport and catabolism	PREDICTED: 3-ketoacyl-CoA synthase 6-like [Nicotiana sylvestris]	biological process: metabolic process (GO:0008152);; biological process: cellular process (GO:0009987);; biological process: single-organism process (GO:0044699);; cellular component: membrane (GO:0016020);; cellular component: membrane part (GO:0044425);; molecular function: catalytic activity (GO:0003824)
Nicotiana_tabacum_newGene_26483	--	1.866	173	1.77385	159	0.942919	74	0.182117	15	0.197797	17	0.278467	24	5.73168e-05	2.71724	up	[QV]	Secondary metabolites biosynthesis, transport and catabolism;; Defense mechanisms	Molecular Function: iron ion binding (GO:0005506);; Cellular Component: integral component of membrane (GO:0016021);; Molecular Function: oxidoreductase activity, acting on paired donors, with incorporation or reduction of molecular oxygen, NAD(P)H as one donor, and incorporation of one atom of oxygen (GO:0016709);; Molecular Function: heme binding (GO:0020037);; Biological Process: secondary met…	--	--	[Q]	Secondary metabolites biosynthesis, transport and catabolism	Cytochrome P450	Premnaspirodiene oxygenase OS=Hyoscyamus muticus OX=35626 GN=CYP71D55 PE=1 SV=1	Q	Secondary metabolites biosynthesis, transport and catabolism	PREDICTED: premnaspirodiene oxygenase-like [Nicotiana sylvestris]	molecular function: binding (GO:0005488);; cellular component: membrane (GO:0016020);; cellular component: membrane part (GO:0044425);; molecular function: catalytic activity (GO:0003824);; biological process: metabolic process (GO:0008152);; biological process: single-organism process (GO:0044699)
Nicotiana_tabacum_newGene_26490	--	2.1761	64	3.18434	90	2.7814	69	0.560989	14	0.274821	8	0	0	2.60941e-06	3.17872	up	--	--	--	--	--	[OT]	Posttranslational modification, protein turnover, chaperones;; Signal transduction mechanisms	UBA/TS-N domain	--	K	Transcription	PREDICTED: uncharacterized protein LOC104235740 [Nicotiana sylvestris]	--
Nicotiana_tabacum_newGene_26613	--	14.2589	2307	13.369	2140	10.6314	1501	5.32386	730	7.20215	1048	5.92774	868	0.000785822	1.03417	up	--	--	Cellular Component: nucleus (GO:0005634);; Molecular Function: zinc ion binding (GO:0008270);; Molecular Function: sequence-specific DNA binding (GO:0043565);; Biological Process: positive regulation of transcription, DNA-templated (GO:0045893);;	--	--	--	--	--	--	S	Function unknown	PREDICTED: pathogenesis-related homeodomain protein-like isoform X1 [Nicotiana tomentosiformis]	cellular component: cell (GO:0005623);; cellular component: organelle (GO:0043226);; cellular component: cell part (GO:0044464);; molecular function: binding (GO:0005488);; biological process: biological regulation (GO:0065007)
Nicotiana_tabacum_newGene_26639	--	6.33705	678	4.19162	430	2.16735	195	0.254808	19	0.270801	23	0.478617	47	0.00116056	3.73574	up	[HC]	Coenzyme transport and metabolism;; Energy production and conversion	Molecular Function: monooxygenase activity (GO:0004497);; Biological Process: secondary metabolite biosynthetic process (GO:0044550);; Biological Process: oxidation-reduction process (GO:0055114);; Molecular Function: FAD binding (GO:0071949);;	--	--	[CR]	Energy production and conversion;; General function prediction only	FAD binding domain;; FAD dependent oxidoreductase;; FAD binding domain;; NAD(P)-binding Rossmann-like domain	Monooxygenase 3 OS=Arabidopsis thaliana OX=3702 GN=MO3 PE=2 SV=1	CH	Energy production and conversion;; Coenzyme transport and metabolism	PREDICTED: zeaxanthin epoxidase, chloroplastic-like isoform X2 [Nicotiana sylvestris]	molecular function: catalytic activity (GO:0003824);; biological process: metabolic process (GO:0008152);; biological process: single-organism process (GO:0044699);; molecular function: binding (GO:0005488)
Nicotiana_tabacum_newGene_26660	--	20.6899	3214	19.9619	3001	16.6399	2194	8.60188	1121	9.94274	1363	7.92118	1136	0.000612738	1.07966	up	--	--	Molecular Function: kinase activity (GO:0016301);; Biological Process: phosphorylation (GO:0016310);;	--	--	[T]	Signal transduction mechanisms	Phosphatidylinositol 3- and 4-kinase;; Ubiquitin family	Phosphatidylinositol 4-kinase gamma 4 OS=Arabidopsis thaliana OX=3702 GN=PI4KG4 PE=1 SV=1	S	Function unknown	PREDICTED: phosphatidylinositol 4-kinase gamma 4-like [Nicotiana tomentosiformis]	molecular function: catalytic activity (GO:0003824);; biological process: metabolic process (GO:0008152);; biological process: cellular process (GO:0009987)
Nicotiana_tabacum_newGene_26679	--	3.53329	744	3.36238	685	1.9251	344	0.325498	58	0.702167	131	0.528449	103	2.95665e-05	2.46717	up	[R]	General function prediction only	Biological Process: defense response (GO:0006952);; Molecular Function: purine ribonucleoside binding (GO:0032550);; Molecular Function: adenyl ribonucleotide binding (GO:0032559);; Molecular Function: anion binding (GO:0043168);;	--	--	[T]	Signal transduction mechanisms	NB-ARC domain;; Late blight resistance protein R1;; Late blight resistance protein R1	Putative late blight resistance protein homolog R1B-14 OS=Solanum demissum OX=50514 GN=R1B-14 PE=3 SV=1	S	Function unknown	PREDICTED: late blight resistance protein R1-A-like [Nicotiana sylvestris]	biological process: response to stimulus (GO:0050896);; molecular function: binding (GO:0005488)
Nicotiana_tabacum_newGene_26703	--	5.50593	301	2.81343	149	3.59501	167	1.05261	49	1.50505	73	0.88068	45	0.00901414	1.75495	up	--	--	--	--	--	--	--	--	--	--	--	PREDICTED: monosaccharide-sensing protein 2-like [Nicotiana tabacum]	--
Nicotiana_tabacum_newGene_26741	--	1.66553	107	2.0372	132	1.69453	106	0.857512	48	0.439398	27	0.39326	26	0.00722417	1.62609	up	--	--	Molecular Function: structural constituent of ribosome (GO:0003735);; Cellular Component: ribosome (GO:0005840);; Biological Process: translation (GO:0006412);;	K02949|1.38033e-22|jcu:105641224|K02949 small subunit ribosomal protein S11e | (RefSeq) 40S ribosomal protein S11-like	Ribosome (ko03010)	[J]	Translation, ribosomal structure and biogenesis	--	40S ribosomal protein S11 OS=Glycine max OX=3847 GN=RPS11 PE=2 SV=2	J	Translation, ribosomal structure and biogenesis	hypothetical protein F511_03439 [Dorcoceras hygrometricum]	molecular function: structural molecule activity (GO:0005198);; cellular component: cell (GO:0005623);; cellular component: macromolecular complex (GO:0032991);; cellular component: organelle (GO:0043226);; cellular component: cell part (GO:0044464);; biological process: metabolic process (GO:0008152);; biological process: cellular process (GO:0009987)
Nicotiana_tabacum_newGene_26755	--	0.525864	62	0.416329	48	1.23638	139	1.44983	156	2.02669	213	2.02639	211	0.00857274	-1.31618	down	--	--	--	--	--	--	--	--	--	--	--	PREDICTED: centrosome-associated protein CEP250-like [Nicotiana tabacum]	--
Nicotiana_tabacum_newGene_26780	--	3.1647	310	3.85801	365	2.69398	224	0	0	0.02335	3	0	0	4.58961e-31	8.10778	up	[G]	Carbohydrate transport and metabolism	Biological Process: flavonoid biosynthetic process (GO:0009813);; Cellular Component: integral component of membrane (GO:0016021);; Cellular Component: intracellular membrane-bounded organelle (GO:0043231);; Biological Process: flavonoid glucuronidation (GO:0052696);; Molecular Function: quercetin 3-O-glucosyltransferase activity (GO:0080043);; Molecular Function: quercetin 7-O-glucosyltransferas…	K13691|0|sot:102606101|K13691 pathogen-inducible salicylic acid glucosyltransferase [EC:2.4.1.-] | (RefSeq) UDP-glycosyltransferase 74F2-like	--	[GC]	Carbohydrate transport and metabolism;; Energy production and conversion	UDP-glucoronosyl and UDP-glucosyl transferase;; Glycosyltransferase family 28 C-terminal domain	UDP-glycosyltransferase 74F2 OS=Arabidopsis thaliana OX=3702 GN=UGT74F2 PE=1 SV=1	S	Function unknown	PREDICTED: UDP-glycosyltransferase 74F2-like [Nicotiana attenuata]	biological process: metabolic process (GO:0008152);; cellular component: membrane (GO:0016020);; cellular component: membrane part (GO:0044425);; cellular component: cell (GO:0005623);; cellular component: organelle (GO:0043226);; cellular component: cell part (GO:0044464);; biological process: cellular process (GO:0009987);; biological process: single-organism process (GO:0044699);; molecular fu…
Nicotiana_tabacum_newGene_27345	--	0.307019	22	0.174071	13	0.37838	23	3.13055	157	3.73837	207	2.95851	158	1.26263e-09	-3.28702	down	--	--	--	--	--	--	--	Gibberellin regulated protein	Protein GAST1 OS=Solanum lycopersicum OX=4081 GN=GAST1 PE=2 SV=1	S	Function unknown	PREDICTED: protein GAST1-like [Nicotiana sylvestris]	--
Nicotiana_tabacum_newGene_27370	--	0.367727	21	0.777765	38	0.517842	19	1.86881	80	2.4285	108	1.08707	53	0.00652103	-1.77339	down	--	--	--	--	--	--	--	--	--	--	--	--	--
Nicotiana_tabacum_newGene_27690	--	7.69523	981	6.24042	770	4.51688	489	0.750605	81	0.508219	58	1.09858	130	1.05855e-07	2.92074	up	[T]	Signal transduction mechanisms	Molecular Function: protein serine/threonine kinase activity (GO:0004674);; Molecular Function: ATP binding (GO:0005524);; Biological Process: protein phosphorylation (GO:0006468);; Cellular Component: integral component of membrane (GO:0016021);; Molecular Function: carbohydrate binding (GO:0030246);;	--	--	--	--	Legume lectin domain;; Protein kinase domain;; Protein tyrosine kinase	L-type lectin-domain containing receptor kinase IV.1 OS=Arabidopsis thaliana OX=3702 GN=LECRK41 PE=2 SV=1	T	Signal transduction mechanisms	PREDICTED: L-type lectin-domain containing receptor kinase IV.1-like [Nicotiana tomentosiformis]	molecular function: catalytic activity (GO:0003824);; biological process: metabolic process (GO:0008152);; biological process: cellular process (GO:0009987);; molecular function: binding (GO:0005488);; cellular component: membrane (GO:0016020);; cellular component: membrane part (GO:0044425)
Nicotiana_tabacum_newGene_27703	--	0.044359	3	0	0	1.08121	42	1.33421	51	2.0344	82	1.8813	79	0.000630452	-2.28618	down	--	--	--	--	--	--	--	--	--	--	--	hypothetical protein A4A49_02756 [Nicotiana attenuata]	--
Nicotiana_tabacum_newGene_2779	--	1.43153	94	1.4406	92	0.95224	54	0.062507	4	0.191423	12	0.413676	26	0.000289431	2.39495	up	--	--	--	--	--	--	--	--	--	--	--	--	--
Nicotiana_tabacum_newGene_27922	--	10.1835	523	11.3229	562	10.2761	448	0.499195	22	0.390019	18	0.53899	26	1.30099e-25	4.40364	up	--	--	--	--	--	--	--	--	--	S	Function unknown	PREDICTED: glutamic acid-rich protein-like [Nicotiana tomentosiformis]	--
Nicotiana_tabacum_newGene_27935	--	0.580525	106	0.678661	109	0.885328	137	1.71483	262	2.90916	430	2.57225	385	1.44076e-05	-1.72898	down	--	--	--	--	--	--	--	SWIM zinc finger;; MULE transposase domain;; MuDR family transposase	--	--	--	PREDICTED: uncharacterized protein LOC109220524 [Nicotiana attenuata]	--
Nicotiana_tabacum_newGene_27958	--	0.856902	271	1.12406	344	1.3291	357	0.208157	56	0.470574	132	0.480164	140	0.000998118	1.45454	up	--	--	--	--	--	--	--	--	--	--	--	PREDICTED: uncharacterized protein LOC108943906 [Nicotiana tomentosiformis]	--
Nicotiana_tabacum_newGene_28036	--	39.9269	4033	43.3549	4161	27.5315	2291	0.061229	7	0.019395	3	0.036937	4	1.42978e-42	9.39136	up	--	--	--	--	--	--	--	--	--	--	--	--	--
Nicotiana_tabacum_newGene_28202	--	16.0793	937	15.2659	861	12.8914	638	5.77032	282	6.56887	338	6.39446	344	0.000228319	1.20332	up	[R]	General function prediction only	Molecular Function: GTP binding (GO:0005525);; Cellular Component: endosome (GO:0005768);; Cellular Component: plasma membrane (GO:0005886);; Biological Process: small GTPase mediated signal transduction (GO:0007264);; Biological Process: protein transport (GO:0015031);; Cellular Component: endocytic vesicle (GO:0030139);;	K07889|1.08825e-135|spen:107010267|K07889 Ras-related protein Rab-5C | (RefSeq) ras-related protein RHN1	Endocytosis (ko04144);; Phagosome (ko04145)	[U]	Intracellular trafficking, secretion, and vesicular transport	Ras family;; Ras of Complex, Roc, domain of DAPkinase;; ADP-ribosylation factor family;; Gtr1/RagA G protein conserved region	Ras-related protein Rab5 OS=Nicotiana tabacum OX=4097 GN=RAB5 PE=2 SV=1	S	Function unknown	PREDICTED: ras-related protein Rab5 [Nicotiana sylvestris]	molecular function: binding (GO:0005488);; cellular component: cell (GO:0005623);; cellular component: organelle (GO:0043226);; cellular component: cell part (GO:0044464);; cellular component: membrane (GO:0016020);; biological process: cellular process (GO:0009987);; biological process: signaling (GO:0023052);; biological process: single-organism process (GO:0044699);; biological process: respon…
Nicotiana_tabacum_newGene_2837	--	6.02065	228	5.76873	211	4.35202	140	0.06382	3	0.120732	5	0.107292	4	9.04626e-18	5.45889	up	--	--	--	--	--	--	--	--	--	--	--	--	--
Nicotiana_tabacum_newGene_28507	--	0.241376	9	0.507103	19	1.3122	42	2.17651	68	1.751	57	2.67879	90	0.00827546	-1.71669	down	--	--	--	--	--	--	--	Transcription factor BRX N-terminal domain	Protein Brevis radix-like 3 OS=Arabidopsis thaliana OX=3702 GN=BRXL3 PE=2 SV=2	S	Function unknown	PREDICTED: protein Brevis radix-like 2 [Nicotiana sylvestris]	--
Nicotiana_tabacum_newGene_28540	--	24.5548	3231	21.2504	2706	18.1523	2028	5.37459	593	7.14822	830	6.03825	734	2.74727e-09	1.75144	up	--		Molecular Function: protein serine/threonine kinase activity (GO:0004674);; Molecular Function: ATP binding (GO:0005524);; Biological Process: protein phosphorylation (GO:0006468);; Cellular Component: integral component of membrane (GO:0016021);;	--	--	--	--	Protein tyrosine kinase;; Protein kinase domain	Probable leucine-rich repeat receptor-like protein kinase At5g49770 OS=Arabidopsis thaliana OX=3702 GN=At5g49770 PE=2 SV=1	S	Function unknown	PREDICTED: probable leucine-rich repeat receptor-like protein kinase At5g49770 [Nicotiana sylvestris]	molecular function: catalytic activity (GO:0003824);; biological process: metabolic process (GO:0008152);; biological process: cellular process (GO:0009987);; molecular function: binding (GO:0005488);; cellular component: membrane (GO:0016020);; cellular component: membrane part (GO:0044425)
Nicotiana_tabacum_newGene_28541	--	14.3377	1044	13.8819	978	10.7902	667	2.65108	162	3.96468	255	3.63476	245	1.64535e-09	1.89022	up	[K]	Transcription	Molecular Function: protein serine/threonine kinase activity (GO:0004674);; Molecular Function: ATP binding (GO:0005524);; Biological Process: protein phosphorylation (GO:0006468);; Cellular Component: integral component of membrane (GO:0016021);;	--	--	--	--	Leucine rich repeat;; Leucine Rich repeats (2 copies);; Leucine Rich Repeat	Probable leucine-rich repeat receptor-like protein kinase At5g49770 OS=Arabidopsis thaliana OX=3702 GN=At5g49770 PE=2 SV=1	S	Function unknown	PREDICTED: probable leucine-rich repeat receptor-like protein kinase At5g49770 [Nicotiana sylvestris]	molecular function: catalytic activity (GO:0003824);; biological process: metabolic process (GO:0008152);; biological process: cellular process (GO:0009987);; molecular function: binding (GO:0005488);; cellular component: membrane (GO:0016020);; cellular component: membrane part (GO:0044425)
Nicotiana_tabacum_newGene_28865	--	2.4617	428	4.41604	548	3.25038	469	5.07828	744	5.6893	867	7.0447	1129	0.000980312	-1.04926	down	[J]	Translation, ribosomal structure and biogenesis	Molecular Function: nucleotide binding (GO:0000166);; Molecular Function: RNA binding (GO:0003723);;	K13207|5.06542e-43|cam:101494886|K13207 CUG-BP- and ETR3-like factor | (RefSeq) RNA-binding protein BRN1	--	[A]	RNA processing and modification	RNA recognition motif. (a.k.a. RRM, RBD, or RNP domain);; RNA recognition motif;; RNA recognition motif. (a.k.a. RRM, RBD, or RNP domain);; RNA recognition motif. (a.k.a. RRM, RBD, or RNP domain)	RNA-binding protein BRN1 OS=Arabidopsis thaliana OX=3702 GN=BRN1 PE=2 SV=1	S	Function unknown	PREDICTED: RNA-binding protein BRN1-like, partial [Nicotiana tabacum]	molecular function: binding (GO:0005488)
Nicotiana_tabacum_newGene_2904	--	1.12111	128	1.74094	362	3.42436	460	0.122486	33	0.069118	20	0.15069	44	0.00750945	3.17715	up	--	--	--	--	--	--	--	--	--	--	--	hypothetical protein A4A49_23409 [Nicotiana attenuata]	--
Nicotiana_tabacum_newGene_29098	--	7.47978	1442	7.80279	1483	4.91486	809	0.737441	125	0.946919	169	0.977336	181	7.66012e-10	2.83703	up	[T]	Signal transduction mechanisms	--	--	--	--	--	D-mannose binding lectin;; S-locus glycoprotein domain;; PAN-like domain;; Wall-associated receptor kinase galacturonan-binding;; Protein tyrosine kinase;; Protein kinase domain;; Domain of unknown function (DUF3403)	Receptor-like serine/threonine-protein kinase SD1-8 OS=Arabidopsis thaliana OX=3702 GN=SD18 PE=1 SV=1	T	Signal transduction mechanisms	PREDICTED: G-type lectin S-receptor-like serine/threonine-protein kinase At4g03230 isoform X2 [Nicotiana tabacum]	--
Nicotiana_tabacum_newGene_29200	--	0.573705	46	0.211361	17	0.469878	32	1.79805	119	3.2367	226	2.08509	152	7.98649e-06	-2.50394	down	[G]	Carbohydrate transport and metabolism	Biological Process: flavonoid biosynthetic process (GO:0009813);; Cellular Component: intracellular membrane-bounded organelle (GO:0043231);; Biological Process: flavonoid glucuronidation (GO:0052696);; Molecular Function: quercetin 3-O-glucosyltransferase activity (GO:0080043);; Molecular Function: quercetin 7-O-glucosyltransferase activity (GO:0080044);;	--	--	[GC]	Carbohydrate transport and metabolism;; Energy production and conversion	UDP-glucoronosyl and UDP-glucosyl transferase	7-deoxyloganetin glucosyltransferase OS=Gardenia jasminoides OX=114476 GN=UGT85A24 PE=1 SV=1	S	Function unknown	PREDICTED: 7-deoxyloganetin glucosyltransferase-like [Nicotiana attenuata]	biological process: metabolic process (GO:0008152);; cellular component: cell (GO:0005623);; cellular component: organelle (GO:0043226);; cellular component: cell part (GO:0044464);; biological process: cellular process (GO:0009987);; biological process: single-organism process (GO:0044699);; molecular function: catalytic activity (GO:0003824)
Nicotiana_tabacum_newGene_29317	--	4.24847	146	3.65108	121	4.56044	133	0	0	0.128666	4	0.080481	3	2.26587e-15	5.73564	up	[M]	Cell wall/membrane/envelope biogenesis	Molecular Function: protein serine/threonine kinase activity (GO:0004674);; Molecular Function: ATP binding (GO:0005524);; Biological Process: protein phosphorylation (GO:0006468);; Cellular Component: integral component of membrane (GO:0016021);;	--	--	--	--	Protein kinase domain;; Protein tyrosine kinase	Leucine-rich repeat receptor-like serine/threonine-protein kinase At1g17230 OS=Arabidopsis thaliana OX=3702 GN=At1g17230 PE=2 SV=2	S	Function unknown	PREDICTED: receptor-like protein kinase 5 isoform X2 [Nicotiana tomentosiformis]	molecular function: catalytic activity (GO:0003824);; biological process: metabolic process (GO:0008152);; biological process: cellular process (GO:0009987);; molecular function: binding (GO:0005488);; cellular component: membrane (GO:0016020);; cellular component: membrane part (GO:0044425)
Nicotiana_tabacum_newGene_29318	--	0.094943	6	0.51869	30	0.340136	18	1.01192	51	1.46694	77	1.03362	57	0.00493666	-1.90995	down	--	--	Molecular Function: protein serine/threonine kinase activity (GO:0004674);; Molecular Function: ATP binding (GO:0005524);; Biological Process: protein phosphorylation (GO:0006468);; Cellular Component: integral component of membrane (GO:0016021);;	--	--	--	--	--	Leucine-rich repeat receptor-like serine/threonine-protein kinase At1g17230 OS=Arabidopsis thaliana OX=3702 GN=At1g17230 PE=2 SV=2	S	Function unknown	PREDICTED: receptor-like protein kinase 5 [Nicotiana attenuata]	molecular function: catalytic activity (GO:0003824);; biological process: metabolic process (GO:0008152);; biological process: cellular process (GO:0009987);; molecular function: binding (GO:0005488);; cellular component: membrane (GO:0016020);; cellular component: membrane part (GO:0044425)
Nicotiana_tabacum_newGene_29380	--	12.448	1399	10.4137	1129	8.57056	818	5.36547	487	5.51645	545	3.93313	404	0.00124338	1.08034	up	--	--	Molecular Function: transporter activity (GO:0005215);; Cellular Component: intracellular (GO:0005622);; Biological Process: transport (GO:0006810);;	--	--	[I]	Lipid transport and metabolism	CRAL/TRIO domain;; CRAL/TRIO, N-terminal domain	Phosphatidylinositol/phosphatidylcholine transfer protein SFH11 OS=Arabidopsis thaliana OX=3702 GN=SFH11 PE=3 SV=1	S	Function unknown	PREDICTED: random slug protein 5-like [Nicotiana tomentosiformis]	molecular function: transporter activity (GO:0005215);; cellular component: cell (GO:0005623);; cellular component: cell part (GO:0044464);; biological process: localization (GO:0051179)
Nicotiana_tabacum_newGene_29489	--	0.874838	147	1.32443	185	1.16275	146	0.1353	23	0.398168	64	0.185864	33	0.000792536	1.86988	up	--	--	--	--	--	--	--	--	F-box protein At4g00755 OS=Arabidopsis thaliana OX=3702 GN=At4g00755 PE=2 SV=1	S	Function unknown	PREDICTED: F-box protein At4g00755-like [Nicotiana sylvestris]	--
Nicotiana_tabacum_newGene_29817	--	4.74682	278	5.33634	303	2.98649	149	1.37751	68	0.834913	44	0.314275	17	2.22664e-05	2.33677	up	--	--	--	--	--	--	--	--	--	--	--	PREDICTED: intracellular protein transport protein USO1-like [Nicotiana attenuata]	--
Nicotiana_tabacum_newGene_29833	--	0.938582	167	1.06456	184	0.729008	110	0.067588	11	0.025691	5	0.049105	9	2.13442e-11	4.05515	up	[R]	General function prediction only	--	--	--	[T]	Signal transduction mechanisms	NB-ARC domain;; AAA ATPase domain	Putative late blight resistance protein homolog R1A-6 OS=Solanum demissum OX=50514 GN=R1A-6 PE=3 SV=2	S	Function unknown	PREDICTED: putative late blight resistance protein homolog R1A-3 isoform X2 [Nicotiana attenuata]	--
Nicotiana_tabacum_newGene_29894	--	2.93687	90	3.13442	92	2.36675	61	0	0	0.753003	21	0.049528	2	1.21395e-06	3.28427	up	--	--	Cellular Component: membrane (GO:0016020);;	--	--	--	--	Arabinogalactan peptide	--	S	Function unknown	hypothetical protein B456_009G024200 [Gossypium raimondii]	cellular component: membrane (GO:0016020)
Nicotiana_tabacum_newGene_30200	--	5.82547	1279	3.96193	881	3.57635	695	1.59338	315	2.29858	467	1.62837	339	0.00682812	1.21446	up	[P]	Inorganic ion transport and metabolism	Cellular Component: Golgi membrane (GO:0000139);; Molecular Function: magnesium ion binding (GO:0000287);; Molecular Function: phospholipid-translocating ATPase activity (GO:0004012);; Molecular Function: ATP binding (GO:0005524);; Cellular Component: trans-Golgi network (GO:0005802);; Cellular Component: plasma membrane (GO:0005886);; Cellular Component: integral component of membrane (GO:001602…	K01530|0|sot:102593677|K01530 phospholipid-translocating ATPase [EC:3.6.3.1] | (RefSeq) putative phospholipid-transporting ATPase 9	--	[R]	General function prediction only	Phospholipid-translocating P-type ATPase C-terminal;; haloacid dehalogenase-like hydrolase;; Cation transport ATPase (P-type);; Phospholipid-translocating ATPase N-terminal;; Phospholipid-translocating P-type ATPase C-terminal	Putative phospholipid-transporting ATPase 9 OS=Arabidopsis thaliana OX=3702 GN=ALA9 PE=3 SV=1	U	Intracellular trafficking, secretion, and vesicular transport	PREDICTED: putative phospholipid-transporting ATPase 9 [Nicotiana tomentosiformis]	cellular component: cell (GO:0005623);; cellular component: membrane (GO:0016020);; cellular component: organelle (GO:0043226);; cellular component: organelle part (GO:0044422);; cellular component: cell part (GO:0044464);; molecular function: binding (GO:0005488);; molecular function: catalytic activity (GO:0003824);; molecular function: transporter activity (GO:0005215);; biological process: si…
Nicotiana_tabacum_newGene_30436	--	3.86316	1381	4.36027	1430	2.84165	848	1.48399	446	1.61605	491	1.51377	512	0.000105337	1.19659	up	--	--	Biological Process: defense response (GO:0006952);; Molecular Function: ADP binding (GO:0043531);;	K13453|0|spen:107020282|K13453 disease resistance protein | (RefSeq) putative late blight resistance protein homolog R1A-4	--	[T]	Signal transduction mechanisms	NB-ARC domain;; Late blight resistance protein R1;; FNIP Repeat;; zinc-binding in reverse transcriptase	Putative late blight resistance protein homolog R1B-17 OS=Solanum demissum OX=50514 GN=R1B-17 PE=3 SV=1	S	Function unknown	PREDICTED: putative late blight resistance protein homolog R1A-4 [Nicotiana attenuata]	biological process: response to stimulus (GO:0050896);; molecular function: binding (GO:0005488)
Nicotiana_tabacum_newGene_30518	--	3.23796	198	2.92798	195	3.22021	192	0.647879	55	0.921924	47	0.926246	76	0.00243631	1.58972	up	--	--	--	K01230|2.6015e-07|spen:107014913|K01230 mannosyl-oligosaccharide alpha-1,2-mannosidase [EC:3.2.1.113] | (RefSeq) mannosyl-oligosaccharide 1,2-alpha-mannosidase MNS1-like	N-Glycan biosynthesis (ko00510);; Protein processing in endoplasmic reticulum (ko04141)	[G]	Carbohydrate transport and metabolism	--	Mannosyl-oligosaccharide 1,2-alpha-mannosidase MNS2 OS=Arabidopsis thaliana OX=3702 GN=MNS2 PE=1 SV=1	S	Function unknown	PREDICTED: mannosyl-oligosaccharide 1,2-alpha-mannosidase MNS1-like isoform X3 [Nicotiana sylvestris]	--
Nicotiana_tabacum_newGene_30532	--	2.38327	94	4.75197	179	6.38077	214	11.7742	386	12.8638	447	10.2086	373	0.00019491	-1.42752	down	--	--	Cellular Component: cytoplasm (GO:0005737);; Biological Process: metal ion transport (GO:0030001);; Molecular Function: transition metal ion binding (GO:0046914);; Biological Process: cellular transition metal ion homeostasis (GO:0046916);;	--	--	--	--	Heavy-metal-associated domain	--	S	Function unknown	PREDICTED: uncharacterized protein LOC109235636 isoform X2 [Nicotiana attenuata]	cellular component: cell (GO:0005623);; cellular component: cell part (GO:0044464);; biological process: localization (GO:0051179);; molecular function: binding (GO:0005488);; biological process: cellular process (GO:0009987);; biological process: single-organism process (GO:0044699);; biological process: biological regulation (GO:0065007)
Nicotiana_tabacum_newGene_3062	--	0.111159	17	0.221965	32	0.196379	25	0.64528	79	0.612357	79	0.565145	76	0.0057976	-1.79405	down	--	--	--	--	--	--	--	--	--	--	--	--	--
Nicotiana_tabacum_newGene_30679	--	0.742644	71	0.752257	70	0.814813	67	0.148212	12	0.071717	7	0.125578	12	0.000113444	2.61199	up	--	--	--	--	--	--	--	--	--	--	--	--	--
Nicotiana_tabacum_newGene_3075	--	0.572283	60	0.544547	53	0.910179	79	2.02175	178	1.57895	149	1.51818	148	0.00855411	-1.42991	down	--	--	--	--	--	--	--	--	--	--	--	--	--
Nicotiana_tabacum_newGene_31007	--	2.03804	468	2.27067	524	2.68802	562	4.60761	910	6.39756	1328	4.23054	999	0.000110439	-1.18175	down	--	--	--	--	--	--	--	--	--	S	Function unknown	PREDICTED: uncharacterized protein LOC108944178, partial [Nicotiana tomentosiformis]	--
Nicotiana_tabacum_newGene_31044	--	1.72792	131	1.32641	97	1.1092	72	0	0	0	0	0.028778	3	8.86444e-15	6.54115	up	--	--	--	--	--	--	--	--	--	--	--	--	--
Nicotiana_tabacum_newGene_31061	--	4.52014	558	5.46537	653	4.34644	455	1.21375	126	1.79606	196	1.33112	152	2.47389e-06	1.68066	up	--	--	Biological Process: flavonoid biosynthetic process (GO:0009813);; Cellular Component: intracellular membrane-bounded organelle (GO:0043231);; Biological Process: flavonoid glucuronidation (GO:0052696);; Molecular Function: quercetin 3-O-glucosyltransferase activity (GO:0080043);; Molecular Function: quercetin 7-O-glucosyltransferase activity (GO:0080044);;	K13496|0|sot:102582377|K13496 UDP-glucosyl transferase 73C [EC:2.4.1.-] | (RefSeq) UDP-glycosyltransferase 73C3-like	--	[GC]	Carbohydrate transport and metabolism;; Energy production and conversion	--	UDP-glycosyltransferase 73C3 OS=Arabidopsis thaliana OX=3702 GN=UGT73C3 PE=2 SV=1	S	Function unknown	PREDICTED: UDP-glycosyltransferase 73C3-like [Nicotiana sylvestris]	biological process: metabolic process (GO:0008152);; cellular component: cell (GO:0005623);; cellular component: organelle (GO:0043226);; cellular component: cell part (GO:0044464);; biological process: cellular process (GO:0009987);; biological process: single-organism process (GO:0044699);; molecular function: catalytic activity (GO:0003824)
Nicotiana_tabacum_newGene_31181	--	18.7674	614	18.6424	590	12.6795	352	6.83894	188	10.0103	289	5.26778	159	0.00407379	1.15026	up	--	--	Cellular Component: plasma membrane (GO:0005886);;	--	--	--	--	Cysteine-rich TM module stress tolerance	--	S	Function unknown	PREDICTED: cysteine-rich and transmembrane domain-containing protein A [Nicotiana sylvestris]	cellular component: cell (GO:0005623);; cellular component: membrane (GO:0016020);; cellular component: cell part (GO:0044464)
Nicotiana_tabacum_newGene_31184	--	6.9344	769	6.27232	692	6.26708	565	4.07297	306	3.28217	289	3.85076	313	0.003156	1.0223	up	--	--	--	--	--	--	--	--	--	--	--	PREDICTED: uncharacterized protein LOC109241573 [Nicotiana attenuata]	--
Nicotiana_tabacum_newGene_31344	--	8.16941	1455	7.14011	1288	5.49711	785	0	0	0.105025	19	0	0	1.42175e-30	7.41601	up	[K]	Transcription	Cellular Component: membrane (GO:0016020);;	--	--	--	--	Leucine rich repeat;; Leucine Rich repeats (2 copies);; Leucine Rich Repeat;; Leucine rich repeat;; Leucine Rich repeats (2 copies);; Leucine Rich Repeat;; Leucine Rich repeat	Receptor-like protein Cf-9 homolog OS=Solanum lycopersicum OX=4081 GN=HCR9-0 PE=2 SV=2	S	Function unknown	PREDICTED: probable leucine-rich repeat receptor-like protein kinase At1g35710, partial [Nicotiana sylvestris]	cellular component: membrane (GO:0016020)
Nicotiana_tabacum_newGene_31345	--	11.651	1935	10.0836	1757	4.68661	674	0	0	0.181147	32	0	0	6.37899e-11	6.96298	up	[K]	Transcription	Cellular Component: membrane (GO:0016020);;	--	--	--	--	Leucine rich repeat;; Leucine Rich repeats (2 copies);; Leucine Rich Repeat;; Leucine rich repeat;; Leucine Rich repeats (2 copies);; Leucine Rich Repeat;; Leucine Rich repeat	Receptor-like protein Cf-9 homolog OS=Solanum lycopersicum OX=4081 GN=HCR9-0 PE=2 SV=2	S	Function unknown	PREDICTED: probable leucine-rich repeat receptor-like protein kinase At1g35710, partial [Nicotiana sylvestris]	cellular component: membrane (GO:0016020)
Nicotiana_tabacum_newGene_31482	--	5.26474	1042	4.42646	786	3.20933	510	0.024299	9	0.025958	10	0.081968	11	1.31877e-17	6.14575	up	--	--	Molecular Function: metal ion binding (GO:0046872);;	--	--	[R]	General function prediction only	GAG-pre-integrase domain	Retrovirus-related Pol polyprotein from transposon TNT 1-94 OS=Nicotiana tabacum OX=4097 PE=2 SV=1	L	Replication, recombination and repair	hypothetical protein CQW23_22874 [Capsicum baccatum]	molecular function: binding (GO:0005488)
Nicotiana_tabacum_newGene_31530	--	0	0	0.166947	10	0.480289	23	1.72607	82	0.849159	43	1.48796	78	7.38177e-05	-2.71748	down	--	--	--	--	--	--	--	--	--	--	--	PREDICTED: uncharacterized protein LOC107795074 [Nicotiana tabacum]	--
Nicotiana_tabacum_newGene_31619	--	0.2733	33	0.297109	31	0.889714	88	1.3838	137	1.35813	129	1.39422	147	0.00552427	-1.54169	down	[GI]	Carbohydrate transport and metabolism;; Lipid transport and metabolism	--	--	--	--	--	Pectinesterase;; Plant invertase/pectin methylesterase inhibitor;; Pectinesterase	Probable pectinesterase/pectinesterase inhibitor 51 OS=Arabidopsis thaliana OX=3702 GN=PME51 PE=2 SV=1	G	Carbohydrate transport and metabolism	PREDICTED: probable pectinesterase/pectinesterase inhibitor 51 isoform X1 [Nicotiana tomentosiformis]	--
Nicotiana_tabacum_newGene_31631	--	0.116526	5	0.923385	31	2.23143	66	5.35712	155	3.15417	96	3.15269	101	0.00560086	-1.89278	down	--	--	--	--	--	--	--	--	--	--	--	PREDICTED: uncharacterized protein LOC104243182 [Nicotiana sylvestris]	--
Nicotiana_tabacum_newGene_31753	--	4.07785	135	4.89945	156	6.96923	195	0.839316	24	2.3029	67	1.27155	39	0.00132475	1.79144	up	--	--	Cellular Component: membrane (GO:0016020);;	--	--	--	--	--	--	--	--	hypothetical protein A4A49_10463 [Nicotiana attenuata]	cellular component: membrane (GO:0016020)
Nicotiana_tabacum_newGene_3200	--	0.215991	21	0.452819	47	0.49635	42	2.40746	197	1.72166	158	1.81494	168	5.72568e-06	-2.38086	down	[C]	Energy production and conversion	--	--	--	[R]	General function prediction only	Reverse transcriptase (RNA-dependent DNA polymerase);; Dehydrogenase E1 component;; Transketolase, thiamine diphosphate binding domain	2-oxoisovalerate dehydrogenase subunit alpha 1, mitochondrial OS=Arabidopsis thaliana OX=3702 GN=At1g21400 PE=2 SV=1	S	Function unknown	PREDICTED: uncharacterized protein LOC109119548 [Solanum lycopersicum]	--
Nicotiana_tabacum_newGene_32003	--	2.98522	192	1.98672	129	2.43974	137	0	0	0	0	0	0	2.76265e-22	Inf	up	--	--	--	--	--	[O]	Posttranslational modification, protein turnover, chaperones	Domain associated at C-terminal with AAA	Protein HYPER-SENSITIVITY-RELATED 4 OS=Arabidopsis thaliana OX=3702 GN=HSR4 PE=2 SV=1	O	Posttranslational modification, protein turnover, chaperones	protein hyper-sensitivity-related 4, partial [Nicotiana attenuata]	--
Nicotiana_tabacum_newGene_32008	--	0.869713	202	0.719557	162	0.593665	117	0	0	0	0	0	0	6.71218e-23	Inf	up	[MDT]	Cell wall/membrane/envelope biogenesis;; Cell cycle control, cell division, chromosome partitioning;; Signal transduction mechanisms	Molecular Function: ATP binding (GO:0005524);;	K08900|0|sind:105169663|K08900 mitochondrial chaperone BCS1 | (RefSeq) probable mitochondrial chaperone bcs1	--	[O]	Posttranslational modification, protein turnover, chaperones	ATPase family associated with various cellular activities (AAA);; Domain associated at C-terminal with AAA	Protein HYPER-SENSITIVITY-RELATED 4 OS=Arabidopsis thaliana OX=3702 GN=HSR4 PE=2 SV=1	O	Posttranslational modification, protein turnover, chaperones	PREDICTED: AAA-ATPase At3g50940-like [Nicotiana attenuata]	molecular function: binding (GO:0005488)
Nicotiana_tabacum_newGene_32304	--	0	0	0.332907	21	0.607857	33	1.23162	65	1.97856	109	0.878004	51	0.00711021	-2.16034	down	--	--	Biological Process: metabolic process (GO:0008152);; Molecular Function: terpene synthase activity (GO:0010333);; Molecular Function: metal ion binding (GO:0046872);;	K15803|2.1135e-168|vvi:100232954|K15803 (-)-germacrene D synthase [EC:4.2.3.22 4.2.3.75] | (RefSeq) (-)-germacrene D synthase	Sesquiterpenoid and triterpenoid biosynthesis (ko00909)	--	--	Terpene synthase family, metal binding domain	(-)-germacrene D synthase OS=Vitis vinifera OX=29760 GN=VIT_19s0014g04930 PE=1 SV=1	S	Function unknown	PREDICTED: (-)-germacrene D synthase-like [Nicotiana tomentosiformis]	biological process: metabolic process (GO:0008152);; molecular function: catalytic activity (GO:0003824);; molecular function: binding (GO:0005488)
Nicotiana_tabacum_newGene_32309	--	4.30083	643	2.73611	445	2.84617	354	0.403034	57	0.728843	109	0.463738	79	8.65979e-07	2.42726	up	--	--	Molecular Function: binding (GO:0005488);;	--	--	[R]	General function prediction only	Reverse transcriptase (RNA-dependent DNA polymerase)	Retrovirus-related Pol polyprotein from transposon RE1 OS=Arabidopsis thaliana OX=3702 GN=RE1 PE=2 SV=1	L	Replication, recombination and repair	PREDICTED: uncharacterized protein LOC109115364 [Nelumbo nucifera]	molecular function: binding (GO:0005488)
Nicotiana_tabacum_newGene_3246	--	2480.33	74542	1656.54	48180	929.578	23711	12.2583	309	34.9742	928	39.6219	1100	4.58933e-07	5.84018	up	--	--	--	--	--	--	--	Sar8.2 family	--	--	--	PREDICTED: uncharacterized protein LOC107799108 [Nicotiana tabacum]	--
Nicotiana_tabacum_newGene_32569	--	2.68924	600	2.81631	581	1.82285	345	0.021585	5	0.051058	11	0.562487	116	3.30569e-11	3.4201	up	--	--	--	--	--	--	--	--	--	S	Function unknown	hypothetical protein A4A49_08107 [Nicotiana attenuata]	--
Nicotiana_tabacum_newGene_32631	--	0.881332	157	0.566848	98	0.460846	70	0	0	0	0	0	0	2.01971e-12	Inf	up	--	--	--	--	--	--	--	--	--	--	--	PREDICTED: uncharacterized protein LOC108943906 [Nicotiana tomentosiformis]	--
Nicotiana_tabacum_newGene_32842	--	0.506382	27	1.04904	53	1.51365	67	2.88718	126	4.39776	201	2.38268	114	0.00191656	-1.70038	down	--	--	--	--	--	--	--	Probable lipid transfer	Non-specific lipid-transfer protein 2 OS=Prunus armeniaca OX=36596 PE=1 SV=1	U	Intracellular trafficking, secretion, and vesicular transport	putative non-specific lipid-transfer protein akcs9 [Nicotiana attenuata]	--
Nicotiana_tabacum_newGene_32924	--	6.53982	938	5.47092	759	3.80124	463	0.179119	22	0.349715	45	0.258387	35	2.94559e-12	4.2713	up	[K]	Transcription	Molecular Function: protein tyrosine kinase activity (GO:0004713);; Molecular Function: ATP binding (GO:0005524);; Cellular Component: integral component of membrane (GO:0016021);; Biological Process: peptidyl-tyrosine phosphorylation (GO:0018108);;	--	--	--	--	Protein kinase domain;; Protein tyrosine kinase;; Leucine Rich Repeat;; Leucine Rich repeats (2 copies);; Leucine rich repeat;; Leucine Rich repeats (2 copies);; Leucine Rich Repeat	MDIS1-interacting receptor like kinase 2 OS=Arabidopsis thaliana OX=3702 GN=MIK2 PE=1 SV=3	S	Function unknown	PREDICTED: probable LRR receptor-like serine/threonine-protein kinase At4g08850 [Nicotiana sylvestris]	molecular function: catalytic activity (GO:0003824);; biological process: metabolic process (GO:0008152);; biological process: cellular process (GO:0009987);; molecular function: binding (GO:0005488);; cellular component: membrane (GO:0016020);; cellular component: membrane part (GO:0044425)
Nicotiana_tabacum_newGene_32965	--	4.15716	571	3.54234	494	6.40074	752	16.8136	1563	12.2933	1461	13.5795	1608	4.205e-07	-1.46934	down	--	--	--	--	--	--	--	--	--	S	Function unknown	PREDICTED: uncharacterized protein LOC108947422 [Nicotiana tomentosiformis]	--
Nicotiana_tabacum_newGene_33128	--	0.172433	13	1.14749	84	1.37374	88	5.92338	374	4.77153	317	2.26229	158	0.00368136	-2.32809	down	--	--	--	K09422|3.62145e-160|sot:102592364|K09422 myb proto-oncogene protein, plant | (RefSeq) myb-related protein 305-like	--	[K]	Transcription	Myb-like DNA-binding domain;; Myb-like DNA-binding domain	Transcription factor MYB106 OS=Arabidopsis thaliana OX=3702 GN=MYB106 PE=2 SV=1	K	Transcription	PREDICTED: protein ODORANT1-like [Nicotiana tomentosiformis]	--
Nicotiana_tabacum_newGene_33137	--	6.50983	390	7.11062	362	8.04304	332	2.08924	94	3.03065	161	2.94764	163	0.00311142	1.25175	up	--	--	--	--	--	--	--	--	--	--	--	--	--
Nicotiana_tabacum_newGene_3350	--	5.79653	154	10.5633	271	7.04084	159	0	0	0	0	0	0	1.73742e-21	Inf	up	--	--	--	--	--	--	--	--	--	--	--	--	--
Nicotiana_tabacum_newGene_33521	--	4.87731	336	4.11659	276	1.68264	99	0.145413	9	0.30906	20	0.588747	41	0.00168067	3.21261	up	[M]	Cell wall/membrane/envelope biogenesis	--	--	--	[T]	Signal transduction mechanisms	--	Inactive serine/threonine-protein kinase At1g67470 OS=Arabidopsis thaliana OX=3702 GN=At1g67470 PE=2 SV=1	T	Signal transduction mechanisms	PREDICTED: non-functional pseudokinase ZED1-like [Nicotiana attenuata]	--
Nicotiana_tabacum_newGene_33545	--	14.8434	614	15.7903	626	9.1235	322	0.053281	3	0	0	0	0	6.66476e-26	8.82333	up	--	--	Biological Process: defense response to oomycetes (GO:0002229);; Cellular Component: plasma membrane (GO:0005886);; Biological Process: response to cold (GO:0009409);; Biological Process: response to wounding (GO:0009611);; Biological Process: response to salt stress (GO:0009651);; Biological Process: response to ethylene (GO:0009723);; Biological Process: response to abscisic acid (GO:0009737);;…	--	--	--	--	--	CASP-like protein PIMP1 OS=Capsicum annuum OX=4072 GN=PIMP1 PE=2 SV=1	S	Function unknown	PREDICTED: CASP-like protein PIMP1 [Nicotiana tomentosiformis]	biological process: response to stimulus (GO:0050896);; biological process: multi-organism process (GO:0051704);; cellular component: cell (GO:0005623);; cellular component: membrane (GO:0016020);; cellular component: cell part (GO:0044464);; cellular component: membrane part (GO:0044425)
Nicotiana_tabacum_newGene_33554	--	5.79416	319	4.72583	252	3.10587	145	0.713504	33	0.887899	44	1.57762	81	0.000718067	2.0487	up	--	--	Cellular Component: exosome (RNase complex) (GO:0000178);; Molecular Function: RNA binding (GO:0003723);;	K03681|2.87769e-21|spen:107021650|K03681 exosome complex component RRP40 | (RefSeq) putative exosome complex component rrp40	RNA degradation (ko03018)	--	--	--	--	J	Translation, ribosomal structure and biogenesis	hypothetical protein A4A49_36335 [Nicotiana attenuata]	cellular component: cell (GO:0005623);; cellular component: macromolecular complex (GO:0032991);; cellular component: cell part (GO:0044464);; molecular function: binding (GO:0005488)
Nicotiana_tabacum_newGene_33564	--	0.845501	30	1.29874	45	1.15906	35	9.19363	270	4.61111	143	5.25429	170	0.00023746	-2.55055	down	--	--	Molecular Function: iron ion binding (GO:0005506);; Biological Process: fatty acid biosynthetic process (GO:0006633);; Cellular Component: integral component of membrane (GO:0016021);; Molecular Function: oxidoreductase activity (GO:0016491);; Biological Process: oxidation-reduction process (GO:0055114);;	K15404|4.71689e-66|spen:107005457|K15404 aldehyde decarbonylase [EC:4.1.99.5] | (RefSeq) protein ECERIFERUM 1-like	Cutin, suberine and wax biosynthesis (ko00073)	--	--	WAX2 C-terminal domain	Protein CER1-like 1 OS=Arabidopsis thaliana OX=3702 GN=At1g02190 PE=2 SV=1	S	Function unknown	PREDICTED: protein ECERIFERUM 1-like isoform X2 [Nicotiana attenuata]	molecular function: binding (GO:0005488);; biological process: metabolic process (GO:0008152);; biological process: cellular process (GO:0009987);; biological process: single-organism process (GO:0044699);; cellular component: membrane (GO:0016020);; cellular component: membrane part (GO:0044425);; molecular function: catalytic activity (GO:0003824)
Nicotiana_tabacum_newGene_33613	--	0.634309	29	1.55856	68	1.94777	74	2.70656	101	4.55857	179	3.89736	160	0.00751604	-1.47667	down	--	--	--	--	--	--	--	--	--	--	--	PREDICTED: uncharacterized protein LOC104243362 [Nicotiana sylvestris]	--
Nicotiana_tabacum_newGene_33614	--	0.642382	81	0.511463	64	0.350051	39	1.17062	126	1.28914	146	1.63352	187	0.00879142	-1.45568	down	[T]	Signal transduction mechanisms	--	K14803|8.29105e-178|spen:107010282|K14803 protein phosphatase PTC2/3 [EC:3.1.3.16] | (RefSeq) probable protein phosphatase 2C 47	--	[T]	Signal transduction mechanisms	Protein phosphatase 2C;; Protein phosphatase 2C	Probable protein phosphatase 2C 47 OS=Arabidopsis thaliana OX=3702 GN=At3g51470 PE=1 SV=1	T	Signal transduction mechanisms	PREDICTED: probable protein phosphatase 2C 47 [Nicotiana tomentosiformis]	--
Nicotiana_tabacum_newGene_33701	--	3.33477	685	3.7441	749	2.33349	409	0.463515	81	1.53993	230	1.56182	298	0.00252952	1.47188	up	--	--	--	--	--	--	--	--	--	--	--	--	--
Nicotiana_tabacum_newGene_33740	--	4.90428	872	7.77615	1407	4.75816	791	1.10982	214	0.65305	95	1.17681	148	2.3131e-07	2.59546	up	[E]	Amino acid transport and metabolism	Cellular Component: cytoplasm (GO:0005737);; Biological Process: L-phenylalanine catabolic process (GO:0006559);; Biological Process: cinnamic acid biosynthetic process (GO:0009800);; Molecular Function: phenylalanine ammonia-lyase activity (GO:0045548);;	K10775|0|sly:101249824|K10775 phenylalanine ammonia-lyase [EC:4.3.1.24] | (RefSeq) PAL2; phenylalanine ammonia-lyase 2	Phenylalanine metabolism (ko00360);; Phenylpropanoid biosynthesis (ko00940)	[Q]	Secondary metabolites biosynthesis, transport and catabolism	Aromatic amino acid lyase	Phenylalanine ammonia-lyase OS=Nicotiana tabacum OX=4097 GN=TPA1 PE=2 SV=1	E	Amino acid transport and metabolism	PREDICTED: phenylalanine ammonia-lyase G4-like [Nicotiana sylvestris]	cellular component: cell (GO:0005623);; cellular component: cell part (GO:0044464);; biological process: metabolic process (GO:0008152);; biological process: cellular process (GO:0009987);; biological process: single-organism process (GO:0044699);; molecular function: catalytic activity (GO:0003824)
Nicotiana_tabacum_newGene_33742	--	4.98102	1569	4.58229	1388	5.25166	1368	2.3884	627	2.48515	688	1.9755	565	0.000486584	1.07062	up	[E]	Amino acid transport and metabolism	Cellular Component: cytoplasm (GO:0005737);; Biological Process: L-phenylalanine catabolic process (GO:0006559);; Biological Process: cinnamic acid biosynthetic process (GO:0009800);; Molecular Function: phenylalanine ammonia-lyase activity (GO:0045548);;	K10775|0|sly:101249824|K10775 phenylalanine ammonia-lyase [EC:4.3.1.24] | (RefSeq) PAL2; phenylalanine ammonia-lyase 2	Phenylalanine metabolism (ko00360);; Phenylpropanoid biosynthesis (ko00940)	[Q]	Secondary metabolites biosynthesis, transport and catabolism	Aromatic amino acid lyase	Phenylalanine ammonia-lyase OS=Nicotiana tabacum OX=4097 GN=TPA1 PE=2 SV=1	E	Amino acid transport and metabolism	PREDICTED: phenylalanine ammonia-lyase G4-like [Nicotiana sylvestris]	cellular component: cell (GO:0005623);; cellular component: cell part (GO:0044464);; biological process: metabolic process (GO:0008152);; biological process: cellular process (GO:0009987);; biological process: single-organism process (GO:0044699);; molecular function: catalytic activity (GO:0003824)
Nicotiana_tabacum_newGene_33862	--	1.1108	139	1.73746	211	3.10091	329	4.86701	510	6.95989	767	9.74671	1124	0.00206414	-1.92409	down	--	--	--	--	--	--	--	--	--	--	--	--	--
Nicotiana_tabacum_newGene_33885	--	5.10085	760	3.17879	451	3.43112	421	0.647042	86	0.668608	97	1.0777	141	9.3833e-05	2.20413	up	--		Molecular Function: protein serine/threonine kinase activity (GO:0004674);; Molecular Function: ATP binding (GO:0005524);; Biological Process: protein phosphorylation (GO:0006468);; Cellular Component: integral component of membrane (GO:0016021);;	--	--	[T]	Signal transduction mechanisms	Wall-associated receptor kinase C-terminal;; Protein tyrosine kinase;; Protein kinase domain	Rust resistance kinase Lr10 OS=Triticum aestivum OX=4565 GN=LRK10 PE=2 SV=1	T	Signal transduction mechanisms	PREDICTED: rust resistance kinase Lr10-like [Nicotiana tomentosiformis]	molecular function: catalytic activity (GO:0003824);; biological process: metabolic process (GO:0008152);; biological process: cellular process (GO:0009987);; molecular function: binding (GO:0005488);; cellular component: membrane (GO:0016020);; cellular component: membrane part (GO:0044425)
Nicotiana_tabacum_newGene_33978	--	1.06843	115	0.82741	74	1.72236	184	2.89899	231	3.24758	406	2.62047	379	0.000701103	-1.54526	down	--	--	--	--	--	[R]	General function prediction only	Reverse transcriptase (RNA-dependent DNA polymerase);; Reverse transcriptase (RNA-dependent DNA polymerase)	Putative ribonuclease H protein At1g65750 OS=Arabidopsis thaliana OX=3702 GN=At1g65750 PE=3 SV=1	S	Function unknown	uncharacterized protein LOC111994778 [Quercus suber]	--
Nicotiana_tabacum_newGene_34003	--	1.00918	126	1.14893	139	0.45694	49	0.164057	18	0.228499	26	0	0	0.00199242	2.67269	up	[O]	Posttranslational modification, protein turnover, chaperones	Molecular Function: ATP binding (GO:0005524);;	K03283|0|sly:101247772|K03283 heat shock 70kDa protein 1/8 | (RefSeq) hsc70, HSC-2, hsc70.2; heat shock cognate 70 kDa protein 2	Spliceosome (ko03040);; Protein processing in endoplasmic reticulum (ko04141);; Endocytosis (ko04144)	[O]	Posttranslational modification, protein turnover, chaperones	Hsp70 protein;; MreB/Mbl protein;; NAD-specific glutamate dehydrogenase	Heat shock cognate 70 kDa protein 2 OS=Solanum lycopersicum OX=4081 GN=HSC-2 PE=2 SV=1	O	Posttranslational modification, protein turnover, chaperones	PREDICTED: heat shock cognate 70 kDa protein 2-like isoform X1 [Nicotiana sylvestris]	molecular function: binding (GO:0005488)
Nicotiana_tabacum_newGene_34057	--	12.6619	1223	20.2016	1897	42.1245	3578	59.8372	4873	81.6277	6859	65.0238	5767	5.88236e-05	-1.48861	down	--	--	Molecular Function: GTPase activity (GO:0003924);; Molecular Function: structural constituent of cytoskeleton (GO:0005200);; Molecular Function: GTP binding (GO:0005525);; Cellular Component: cytoplasm (GO:0005737);; Cellular Component: microtubule (GO:0005874);; Biological Process: microtubule-based process (GO:0007017);;	K07374|0|sly:101244864|K07374 tubulin alpha | (RefSeq) tubulin alpha chain	Phagosome (ko04145)	[Z]	Cytoskeleton	Tubulin/FtsZ family, GTPase domain;; Tubulin C-terminal domain	Tubulin alpha chain OS=Prunus dulcis OX=3755 GN=TUBA PE=2 SV=1	Z	Cytoskeleton	tubulin alpha chain [Quercus suber]	molecular function: catalytic activity (GO:0003824);; molecular function: structural molecule activity (GO:0005198);; molecular function: binding (GO:0005488);; cellular component: cell (GO:0005623);; cellular component: cell part (GO:0044464);; cellular component: organelle (GO:0043226);; cellular component: organelle part (GO:0044422);; cellular component: supramolecular complex (GO:0099080);; …
Nicotiana_tabacum_newGene_34073	--	13.7445	2433	12.32	2111	8.56994	1288	2.8405	422	3.4914	546	2.75787	451	8.42977e-06	1.89954	up	[T]	Signal transduction mechanisms	Molecular Function: ion channel activity (GO:0005216);; Cellular Component: integral component of membrane (GO:0016021);; Biological Process: ion transmembrane transport (GO:0034220);;	K05391|0|sly:101250084|K05391 cyclic nucleotide gated channel, other eukaryote | (RefSeq) CNGC6; cyclic nucleotide-gated ion channel 1	Plant-pathogen interaction (ko04626)	[PT]	Inorganic ion transport and metabolism;; Signal transduction mechanisms	Ion transport protein	Cyclic nucleotide-gated ion channel 1 OS=Arabidopsis thaliana OX=3702 GN=CNGC1 PE=1 SV=1	U	Intracellular trafficking, secretion, and vesicular transport	PREDICTED: cyclic nucleotide-gated ion channel 1-like [Nicotiana sylvestris]	molecular function: transporter activity (GO:0005215);; biological process: localization (GO:0051179);; cellular component: membrane (GO:0016020);; cellular component: membrane part (GO:0044425)
Nicotiana_tabacum_newGene_34096	--	1.20219	213	0.958865	206	1.30316	166	0.446363	33	0.375681	54	0.362554	29	2.42719e-05	2.2016	up	--	--	Molecular Function: metal ion binding (GO:0046872);;	--	--	[R]	General function prediction only	Retroviral aspartyl protease	RNA-directed DNA polymerase homolog OS=Oenothera berteroana OX=3950 PE=4 SV=1	L	Replication, recombination and repair	PREDICTED: uncharacterized protein LOC107020370 [Solanum pennellii]	molecular function: binding (GO:0005488)
Nicotiana_tabacum_newGene_34117	--	0.166084	8	0.225467	10	1.36317	50	2.223	80	2.21804	84	2.17296	86	0.00157095	-1.95962	down	--	--	--	--	--	--	--	--	--	S	Function unknown	PREDICTED: BTB/POZ domain-containing protein POB1-like isoform X1 [Nicotiana sylvestris]	--
Nicotiana_tabacum_newGene_34135	--	1.79726	231	1.48133	191	1.0947	94	0.469283	39	0.271485	27	0.393417	55	0.00344595	1.94851	up	--	--	--	--	--	--	--	--	--	--	--	--	--
Nicotiana_tabacum_newGene_34267	--	2.74895	583	3.11638	637	4.83713	866	9.20383	1613	7.87097	1466	6.87933	1337	5.37984e-05	-1.20515	down	--	--	Molecular Function: ATP binding (GO:0005524);; Cellular Component: kinesin complex (GO:0005871);; Biological Process: microtubule-based movement (GO:0007018);; Molecular Function: microtubule binding (GO:0008017);; Molecular Function: ATP-dependent microtubule motor activity, plus-end-directed (GO:0008574);;	K10398|0|sot:102584634|K10398 kinesin family member 11 | (RefSeq) 125 kDa kinesin-related protein-like	--	[Z]	Cytoskeleton	Kinesin motor domain;; Microtubule binding	Kinesin-like protein KIN-5D OS=Arabidopsis thaliana OX=3702 GN=KIN5D PE=3 SV=1	Z	Cytoskeleton	PREDICTED: kinesin-like protein KIN-5D [Nicotiana tomentosiformis]	molecular function: binding (GO:0005488);; cellular component: cell (GO:0005623);; cellular component: macromolecular complex (GO:0032991);; cellular component: organelle (GO:0043226);; cellular component: organelle part (GO:0044422);; cellular component: cell part (GO:0044464);; biological process: cellular process (GO:0009987);; biological process: single-organism process (GO:0044699);; molecul…
Nicotiana_tabacum_newGene_34310	--	6.34467	451	6.9351	477	8.81857	532	23.1745	1379	25.2353	1580	12.2881	805	0.00363197	-1.49675	down	--	--	Molecular Function: xylulokinase activity (GO:0004856);; Cellular Component: cytosol (GO:0005829);; Biological Process: xylulose metabolic process (GO:0005997);; Biological Process: carbohydrate phosphorylation (GO:0046835);;	K00854|3.77312e-22|sot:102597340|K00854 xylulokinase [EC:2.7.1.17] | (RefSeq) xylulose kinase-like	Pentose and glucuronate interconversions (ko00040)	[G]	Carbohydrate transport and metabolism	--	Xylulose kinase 2 OS=Arabidopsis thaliana OX=3702 GN=XK2 PE=1 SV=1	G	Carbohydrate transport and metabolism	PREDICTED: xylulose kinase-like [Solanum tuberosum]	molecular function: catalytic activity (GO:0003824);; biological process: metabolic process (GO:0008152);; biological process: cellular process (GO:0009987);; cellular component: cell (GO:0005623);; cellular component: cell part (GO:0044464);; biological process: single-organism process (GO:0044699)
Nicotiana_tabacum_newGene_34512	--	3.36248	680	2.10066	407	1.40637	243	0.146682	26	0.193832	35	0.231913	44	0.000324594	3.52685	up	[E]	Amino acid transport and metabolism	Molecular Function: ionotropic glutamate receptor activity (GO:0004970);; Biological Process: ion transport (GO:0006811);; Cellular Component: integral component of membrane (GO:0016021);; Biological Process: ionotropic glutamate receptor signaling pathway (GO:0035235);;	K05387|0|sot:102606461|K05387 glutamate receptor, ionotropic, plant | (RefSeq) glutamate receptor 2.9-like	--	[PET]	Inorganic ion transport and metabolism;; Amino acid transport and metabolism;; Signal transduction mechanisms	Receptor family ligand binding region;; Periplasmic binding protein;; Ligand-gated ion channel	Glutamate receptor 2.7 OS=Arabidopsis thaliana OX=3702 GN=GLR2.7 PE=2 SV=3	P	Inorganic ion transport and metabolism	PREDICTED: glutamate receptor 2.8-like [Nicotiana sylvestris]	molecular function: signal transducer activity (GO:0004871);; molecular function: transporter activity (GO:0005215);; molecular function: molecular transducer activity (GO:0060089);; biological process: cellular process (GO:0009987);; biological process: signaling (GO:0023052);; biological process: single-organism process (GO:0044699);; biological process: response to stimulus (GO:0050896);; biol…
Nicotiana_tabacum_newGene_34552	--	0.160218	16	0.214809	21	0.549155	46	1.05867	87	0.875998	76	0.906224	82	0.00876498	-1.66757	down	--	--	--	--	--	--	--	--	--	--	--	--	--
Nicotiana_tabacum_newGene_34761	--	39.5317	4177	45.5949	4662	44.7594	4014	3.66519	325	3.48958	326	4.21629	412	4.15833e-29	3.46605	up	--	--	--	--	--	--	--	--	--	S	Function unknown	hypothetical protein A4A49_37911 [Nicotiana attenuata]	--
Nicotiana_tabacum_newGene_35003	--	42.8745	5177	41.7721	4881	42.5389	4359	160.492	16243	163.524	17416	72.9868	8134	0.006281	-1.67472	down	[O]	Posttranslational modification, protein turnover, chaperones	Molecular Function: ATP binding (GO:0005524);;	K03283|0|sot:102580808|K03283 heat shock 70kDa protein 1/8 | (RefSeq) heat shock cognate 70 kDa protein 2-like	Spliceosome (ko03040);; Protein processing in endoplasmic reticulum (ko04141);; Endocytosis (ko04144)	[O]	Posttranslational modification, protein turnover, chaperones	Hsp70 protein;; MreB/Mbl protein;; NAD-specific glutamate dehydrogenase;; Hsp70 protein	Heat shock cognate 70 kDa protein 2 OS=Solanum lycopersicum OX=4081 GN=HSC-2 PE=2 SV=1	O	Posttranslational modification, protein turnover, chaperones	PREDICTED: heat shock cognate 70 kDa protein 2-like [Nicotiana attenuata]	molecular function: binding (GO:0005488)
Nicotiana_tabacum_newGene_35453	--	4.35305	257	5.40759	309	4.63424	233	1.20646	60	0.822811	43	0.572887	32	2.74052e-07	2.41943	up	--	--	--	--	--	--	--	--	--	--	--	--	--
Nicotiana_tabacum_newGene_35485	--	1.49431	347	1.89396	447	1.13057	218	0.131969	26	0.129755	29	0.122194	30	1.01968e-09	3.4304	up	--	--	--	--	--	--	--	--	--	S	Function unknown	PREDICTED: uncharacterized protein LOC109228576 [Nicotiana attenuata]	--
Nicotiana_tabacum_newGene_35540	--	0.123283	12	0.275901	26	0	0	2.21794	181	2.02654	175	0.988952	89	1.00298e-06	-3.73448	down	--	--	--	--	--	--	--	--	--	--	--	hypothetical protein A4A49_63351 [Nicotiana attenuata]	--
Nicotiana_tabacum_newGene_35683	--	2.02604	208	2.56519	218	1.56126	145	0.182032	37	0.277895	60	0.164178	37	0.000191946	1.95544	up	--	--	--	--	--	--	--	Plant mobile domain	--	--	--	PREDICTED: uncharacterized protein LOC107775491 [Nicotiana tabacum]	--
Nicotiana_tabacum_newGene_35736	--	9.62778	961	6.8144	658	7.54766	639	3.5468	297	4.45042	392	3.4188	315	0.00213158	1.03873	up	[R]	General function prediction only	Molecular Function: signal transducer, downstream of receptor, with serine/threonine kinase activity (GO:0004702);; Molecular Function: ATP binding (GO:0005524);; Cellular Component: cytoplasm (GO:0005737);; Biological Process: signal transduction by protein phosphorylation (GO:0023014);;	K13414|0|sot:102593900|K13414 mitogen-activated protein kinase kinase kinase 1 [EC:2.7.11.25] | (RefSeq) mitogen-activated protein kinase kinase kinase 1-like	Plant-pathogen interaction (ko04626)	[T]	Signal transduction mechanisms	Protein kinase domain;; Protein tyrosine kinase	Mitogen-activated protein kinase kinase kinase 1 OS=Arabidopsis thaliana OX=3702 GN=MEKK1 PE=1 SV=2	T	Signal transduction mechanisms	PREDICTED: mitogen-activated protein kinase kinase kinase 1-like [Nicotiana sylvestris]	molecular function: catalytic activity (GO:0003824);; molecular function: signal transducer activity (GO:0004871);; biological process: metabolic process (GO:0008152);; biological process: cellular process (GO:0009987);; biological process: signaling (GO:0023052);; biological process: single-organism process (GO:0044699);; biological process: response to stimulus (GO:0050896);; biological process…
Nicotiana_tabacum_newGene_35782	--	2.71284	195	3.3011	229	3.92408	239	0.970635	59	2.02969	129	0.515657	35	0.00425659	1.44758	up	--	--	--	K17592|0|spen:107014374|K17592 sacsin | (RefSeq) uncharacterized LOC107014374	--	--	--	--	--	S	Function unknown	PREDICTED: uncharacterized protein LOC104229527, partial [Nicotiana sylvestris]	--
Nicotiana_tabacum_newGene_35984	--	11.071	1489	9.6105	1204	7.55202	809	1.83639	248	2.55359	375	3.00451	395	6.17825e-05	1.6498	up	[W]	Extracellular structures	--	K04733|1.14236e-162|sot:102603268|K04733 interleukin-1 receptor-associated kinase 4 [EC:2.7.11.1] | (RefSeq) cysteine-rich receptor-like protein kinase 10	--	--	--	Salt stress response/antifungal;; Protein tyrosine kinase;; Protein kinase domain;; Protein tyrosine kinase;; Protein kinase domain	Cysteine-rich receptor-like protein kinase 10 OS=Arabidopsis thaliana OX=3702 GN=CRK10 PE=1 SV=3	T	Signal transduction mechanisms	PREDICTED: cysteine-rich receptor-like protein kinase 10 isoform X3 [Nicotiana tabacum]	--
Nicotiana_tabacum_newGene_35988	--	0.734167	174	1.32756	304	0.861476	173	0	0	0.277903	58	0.397836	87	0.00171844	2.05545	up	--	--	--	--	--	--	--	--	--	S	Function unknown	PREDICTED: F-box protein At-B [Nicotiana attenuata]	--
Nicotiana_tabacum_newGene_36410	--	3.92435	154	5.07908	193	5.07768	169	2.14171	71	1.6659	58	0.483149	18	0.00197034	1.66527	up	--	--	--	--	--	--	--	--	--	S	Function unknown	PREDICTED: uncharacterized protein LOC104242818 [Nicotiana sylvestris]	--
Nicotiana_tabacum_newGene_36801	--	16.8834	1872	13.7181	1485	7.93514	720	0.052501	7	0.224507	28	0.047786	7	8.48911e-12	6.46482	up	--	--	--	--	--	--	--	--	--	--	--	PREDICTED: uncharacterized protein LOC104218532 isoform X2 [Nicotiana sylvestris]	--
Nicotiana_tabacum_newGene_36971	--	0.844813	99	1.18188	159	1.36223	160	0.061966	8	0.037269	6	0.194281	22	1.20476e-08	3.42396	up	--	--	--	--	--	--	--	--	--	--	--	PREDICTED: RNA-directed DNA polymerase homolog [Brassica oleracea var. oleracea]	--
Nicotiana_tabacum_newGene_3722	--	9.18174	810	7.41957	740	5.07427	414	0.71292	55	0.674086	70	0.701075	67	1.17175e-09	3.21477	up	--	--	--	--	--	[T]	Signal transduction mechanisms	NB-ARC domain	Putative late blight resistance protein homolog R1A-3 OS=Solanum demissum OX=50514 GN=R1A-3 PE=5 SV=2	S	Function unknown	PREDICTED: putative late blight resistance protein homolog R1A-3 [Nicotiana sylvestris]	--
Nicotiana_tabacum_newGene_37301	--	0.812769	58	1.72246	119	1.23975	76	0	0	0	0	0	0	4.75611e-14	Inf	up	--	--	--	--	--	--	--	--	--	--	--	--	--
Nicotiana_tabacum_newGene_37302	--	2.08188	158	2.72452	215	2.06726	119	0.197843	20	0.275547	33	0.337267	27	6.79299e-06	2.48445	up	--	--	--	--	--	--	--	--	--	--	--	PREDICTED: uncharacterized protein LOC109234814 [Nicotiana attenuata]	--
Nicotiana_tabacum_newGene_37303	--	0.063608	3	0.065726	3	3.17821	86	8.95323	238	8.70542	244	4.51485	132	9.45088e-05	-2.80339	down	--	--	--	--	--	--	--	Organ specific protein	Organ-specific protein S2 OS=Pisum sativum OX=3888 PE=2 SV=1	S	Function unknown	PREDICTED: organ-specific protein S2-like [Nicotiana sylvestris]	--
Nicotiana_tabacum_newGene_37383	--	1.38878	102	1.50973	107	0.974695	61	0.10208	7	0.338398	22	0.059707	5	1.02767e-05	2.85376	up	--	--	--	--	--	--	--	--	--	--	--	--	--
Nicotiana_tabacum_newGene_37511	--	3.49839	743	4.37574	869	3.49053	611	1.09337	197	0.995385	182	1.20938	239	1.66977e-07	1.71109	up	--	--	Molecular Function: protein binding (GO:0005515);; Molecular Function: ATP binding (GO:0005524);; Cellular Component: cytoplasm (GO:0005737);; Biological Process: signal transduction (GO:0007165);; Biological Process: plant-type hypersensitive response (GO:0009626);; Molecular Function: ADP binding (GO:0043531);;	--	--	--	--	TIR domain;; TIR domain;; MTH538 TIR-like domain (DUF1863);; NB-ARC domain;; Leucine rich repeat;; Leucine Rich repeats (2 copies);; Leucine Rich Repeat	TMV resistance protein N OS=Nicotiana glutinosa OX=35889 GN=N PE=1 SV=1	S	Function unknown	PREDICTED: TMV resistance protein N-like [Nicotiana sylvestris]	molecular function: binding (GO:0005488);; cellular component: cell (GO:0005623);; cellular component: cell part (GO:0044464);; biological process: cellular process (GO:0009987);; biological process: biological regulation (GO:0065007);; biological process: immune system process (GO:0002376);; biological process: single-organism process (GO:0044699);; biological process: response to stimulus (GO:0…
Nicotiana_tabacum_newGene_37738	--	1.04177	125	1.00272	118	0.715682	73	0.21936	23	0.26324	29	0.088245	10	0.000330671	2.20265	up	--	--	--	--	--	--	--	--	--	S	Function unknown	hypothetical protein A4A49_42353, partial [Nicotiana attenuata]	--
Nicotiana_tabacum_newGene_3796	--	981.871	35999	781.888	27743	485.55	15109	9.73671	300	22.5547	730	26.5039	897	7.57935e-11	5.22575	up	--	--	--	--	--	--	--	Sar8.2 family	--	--	--	mRNA inducible by salicylic acid or by TMVduring Systemic Acquired Resistance response.&apos; [Nicotiana tabacum]	--
Nicotiana_tabacum_newGene_38046	--	2.79047	113	1.77641	70	3.2352	111	0.521465	18	1.15657	42	0.697377	26	0.00976449	1.66105	up	--	--	--	--	--	--	--	--	--	--	--	hypothetical protein A4A49_15042 [Nicotiana attenuata]	--
Nicotiana_tabacum_newGene_38359	--	1.26098	397	0.777426	389	0.530233	230	1.49762	604	1.34013	591	1.73377	679	0.00348185	-1.0243	down	--	--	Molecular Function: DNA binding (GO:0003677);; Molecular Function: RNA binding (GO:0003723);; Molecular Function: RNA-directed DNA polymerase activity (GO:0003964);; Molecular Function: aspartic-type endopeptidase activity (GO:0004190);; Biological Process: RNA-dependent DNA biosynthetic process (GO:0006278);; Biological Process: DNA recombination (GO:0006310);; Biological Process: proteolysis (G…	--	--	[R]	General function prediction only	Integrase core domain;; Reverse transcriptase (RNA-dependent DNA polymerase);; Retroviral aspartyl protease;; gag-polyprotein putative aspartyl protease;; Aspartyl protease;; Retrotransposon gag protein	Uncharacterized mitochondrial protein AtMg00860 OS=Arabidopsis thaliana OX=3702 GN=AtMg00860 PE=4 SV=1	L	Replication, recombination and repair	PREDICTED: uncharacterized protein LOC109208797 [Nicotiana attenuata]	molecular function: binding (GO:0005488);; molecular function: catalytic activity (GO:0003824);; biological process: metabolic process (GO:0008152);; biological process: cellular process (GO:0009987)
Nicotiana_tabacum_newGene_38360	--	1.47584	203	2.34715	324	2.75917	288	0.474405	59	0.910863	124	0.322096	51	0.000341391	1.67515	up	--	--	Molecular Function: DNA binding (GO:0003677);; Molecular Function: RNA binding (GO:0003723);; Molecular Function: RNA-directed DNA polymerase activity (GO:0003964);; Molecular Function: aspartic-type endopeptidase activity (GO:0004190);; Biological Process: RNA-dependent DNA biosynthetic process (GO:0006278);; Biological Process: DNA recombination (GO:0006310);; Biological Process: proteolysis (G…	--	--	[R]	General function prediction only	Integrase core domain;; Reverse transcriptase (RNA-dependent DNA polymerase)	Uncharacterized mitochondrial protein AtMg00860 OS=Arabidopsis thaliana OX=3702 GN=AtMg00860 PE=4 SV=1	L	Replication, recombination and repair	PREDICTED: uncharacterized protein LOC109208797 [Nicotiana attenuata]	molecular function: binding (GO:0005488);; molecular function: catalytic activity (GO:0003824);; biological process: metabolic process (GO:0008152);; biological process: cellular process (GO:0009987)
Nicotiana_tabacum_newGene_38473	--	8.07433	255	7.07076	216	6.16201	166	1.13465	31	2.50736	70	1.02327	30	2.27842e-05	2.15056	up	--	--	--	--	--	--	--	--	--	--	--	hypothetical protein A4A49_17933 [Nicotiana attenuata]	--
Nicotiana_tabacum_newGene_38648	--	1.95343	243	1.62088	220	2.82248	301	0.495353	26	0.432636	41	0.877024	84	3.68151e-06	2.23316	up	[G]	Carbohydrate transport and metabolism	Molecular Function: sugar:proton symporter activity (GO:0005351);; Molecular Function: glucose transmembrane transporter activity (GO:0005355);; Cellular Component: integral component of plasma membrane (GO:0005887);; Biological Process: proton transport (GO:0015992);; Biological Process: glucose import (GO:0046323);; Biological Process: glucose transmembrane transport (GO:1904659);;	--	--	[R]	General function prediction only	Sugar (and other) transporter;; Sugar (and other) transporter;; Major Facilitator Superfamily;; Sugar (and other) transporter	Sugar carrier protein C OS=Ricinus communis OX=3988 GN=STC PE=2 SV=1	G	Carbohydrate transport and metabolism	PREDICTED: sugar transport protein 12-like [Nicotiana sylvestris]	molecular function: transporter activity (GO:0005215);; biological process: single-organism process (GO:0044699);; biological process: localization (GO:0051179);; cellular component: cell (GO:0005623);; cellular component: membrane (GO:0016020);; cellular component: membrane part (GO:0044425);; cellular component: cell part (GO:0044464)
Nicotiana_tabacum_newGene_39054	--	8.87413	445	5.91669	287	6.18109	264	2.34847	99	2.12533	94	3.23941	151	0.00166287	1.40389	up	--	--	Cellular Component: plasma membrane (GO:0005886);; Biological Process: potassium ion transport (GO:0006813);; Molecular Function: potassium ion transmembrane transporter activity (GO:0015079);;	K03549|3.99459e-11|pda:103699196|K03549 KUP system potassium uptake protein | (RefSeq) potassium transporter 10	--	--	--	--	Potassium transporter 6 OS=Arabidopsis thaliana OX=3702 GN=POT6 PE=2 SV=1	P	Inorganic ion transport and metabolism	PREDICTED: potassium transporter 6 isoform X1 [Phoenix dactylifera]	cellular component: cell (GO:0005623);; cellular component: membrane (GO:0016020);; cellular component: cell part (GO:0044464);; biological process: localization (GO:0051179);; molecular function: transporter activity (GO:0005215)
Nicotiana_tabacum_newGene_39082	--	0.455322	37	0.849441	67	0.08967	7	1.405	96	1.36871	98	2.63436	144	0.00356266	-1.76874	down	--	--	--	--	--	--	--	--	--	--	--	PREDICTED: uncharacterized protein LOC108948977 [Nicotiana tomentosiformis]	--
Nicotiana_tabacum_newGene_39328	--	18.271	544	18.0305	523	11.1439	284	0.07924	3	0	0	0.143928	5	2.24295e-23	7.25657	up	--	--	--	--	--	--	--	--	--	--	--	hypothetical protein A4A49_25048 [Nicotiana attenuata]	--
Nicotiana_tabacum_newGene_3938	--	1.34132	243	0.909187	159	1.18914	183	0.370183	57	0.203302	33	0.09752	17	8.7805e-06	2.30341	up	--	--	Molecular Function: metal ion binding (GO:0046872);;	--	--	--	--	--	Zinc finger protein 7 OS=Arabidopsis thaliana OX=3702 GN=ZFP7 PE=1 SV=1	--	--	PREDICTED: zinc finger protein 7-like [Nicotiana attenuata]	molecular function: binding (GO:0005488)
Nicotiana_tabacum_newGene_39382	--	7.09105	1188	6.88932	1099	5.18778	708	0.162066	25	0.08984	15	0.201868	31	1.33999e-29	5.25787	up	[K]	Transcription	Cellular Component: integral component of membrane (GO:0016021);;	--	--	[R]	General function prediction only	Leucine rich repeat;; Leucine Rich repeats (2 copies);; Leucine Rich Repeat;; Leucine rich repeat;; Leucine Rich repeats (2 copies);; Leucine Rich Repeat;; Leucine rich repeat;; Leucine Rich Repeat	Receptor-like protein 9DC3 OS=Solanum pimpinellifolium OX=4084 GN=9DC3 PE=3 SV=1	S	Function unknown	PREDICTED: probable leucine-rich repeat receptor-like protein kinase At1g35710 [Nicotiana tabacum]	cellular component: membrane (GO:0016020);; cellular component: membrane part (GO:0044425)
Nicotiana_tabacum_newGene_39423	--	2.76269	291	3.25168	362	1.77999	180	0.059046	6	0	0	0.018406	3	1.97907e-19	6.36113	up	--	--	Molecular Function: transcription factor activity, sequence-specific DNA binding (GO:0003700);; Biological Process: regulation of transcription, DNA-templated (GO:0006355);; Molecular Function: sequence-specific DNA binding (GO:0043565);;	--	--	--	--	WRKY DNA -binding domain	WRKY transcription factor 6 OS=Arabidopsis thaliana OX=3702 GN=WRKY6 PE=1 SV=1	K	Transcription	PREDICTED: probable WRKY transcription factor 31 [Nicotiana tomentosiformis]	molecular function: nucleic acid binding transcription factor activity (GO:0001071);; biological process: biological regulation (GO:0065007);; molecular function: binding (GO:0005488)
Nicotiana_tabacum_newGene_39641	--	2.2571	427	2.03659	355	1.64857	262	0.427886	69	0.440104	78	0.892124	151	7.51009e-05	1.68096	up	[E]	Amino acid transport and metabolism	--	--	--	[O]	Posttranslational modification, protein turnover, chaperones	WD40-like Beta Propeller Repeat;; Prolyl oligopeptidase family;; alpha/beta hydrolase fold;; alpha/beta hydrolase fold;; Dienelactone hydrolase family	Acylamino-acid-releasing enzyme OS=Arabidopsis thaliana OX=3702 GN=AARE PE=1 SV=1	E	Amino acid transport and metabolism	PREDICTED: acylamino-acid-releasing enzyme-like isoform X2 [Nicotiana tomentosiformis]	--
Nicotiana_tabacum_newGene_39886	--	0.164147	54	0.076389	25	0.087467	25	0.454867	124	0.448169	129	0.463011	139	0.000329392	-2.04837	down	--	--	--	--	--	[T]	Signal transduction mechanisms	Late blight resistance protein R1;; NB-ARC domain;; Late blight resistance protein R1;; NB-ARC domain;; zinc-binding in reverse transcriptase	Late blight resistance protein R1-A OS=Solanum demissum OX=50514 GN=R1A PE=3 SV=1	S	Function unknown	PREDICTED: LOW QUALITY PROTEIN: putative late blight resistance protein homolog R1A-4 [Nicotiana sylvestris]	--
Nicotiana_tabacum_newGene_39966	--	1.62474	178	1.65653	189	2.05074	223	0.57885	58	0.555741	55	0.759255	91	0.00772258	1.41307	up	--	--	--	--	--	--	--	--	--	--	--	--	--
Nicotiana_tabacum_newGene_39996	--	0.302294	22	0.977246	68	1.16413	71	6.84894	240	4.07212	234	1.75364	116	0.00315591	-2.00312	down	--	--	--	--	--	[R]	General function prediction only	PPR repeat family;; PPR repeat;; PPR repeat	Pentatricopeptide repeat-containing protein At3g06920 OS=Arabidopsis thaliana OX=3702 GN=At3g06920 PE=2 SV=1	S	Function unknown	PREDICTED: pentatricopeptide repeat-containing protein At3g06920 [Nicotiana tabacum]	--
Nicotiana_tabacum_newGene_40147	--	1.04821	59	1.85466	98	3.44493	157	6.12931	285	7.27607	349	6.16237	301	6.07401e-05	-1.68399	down	--	--	Cellular Component: cytoplasm (GO:0005737);; Biological Process: metal ion transport (GO:0030001);; Molecular Function: transition metal ion binding (GO:0046914);; Biological Process: cellular transition metal ion homeostasis (GO:0046916);;	--	--	--	--	--	--	S	Function unknown	PREDICTED: uncharacterized protein LOC109235636 isoform X1 [Nicotiana attenuata]	cellular component: cell (GO:0005623);; cellular component: cell part (GO:0044464);; biological process: localization (GO:0051179);; molecular function: binding (GO:0005488);; biological process: cellular process (GO:0009987);; biological process: single-organism process (GO:0044699);; biological process: biological regulation (GO:0065007)
Nicotiana_tabacum_newGene_40276	--	0	0	0.159207	18	0.297689	29	0.642109	60	0.486782	48	0.527921	55	0.00553224	-1.89938	down	--	--	--	--	--	--	--	--	--	--	--	PREDICTED: plasminogen-binding group A streptococcal M-like protein PAM [Nicotiana tabacum]	--
Nicotiana_tabacum_newGene_40379	--	2.07034	94	0.874893	39	0.465175	18	4.00127	153	3.88341	156	3.14797	132	0.00245348	-1.69668	down	--	--	--	--	--	--	--	--	--	--	--	PREDICTED: uncharacterized protein LOC104214303, partial [Nicotiana sylvestris]	--
Nicotiana_tabacum_newGene_40604	--	122.34	2597	125.502	2578	104.615	1885	35.8131	638	55.404	1038	52.1587	1022	3.1965e-05	1.2585	up	--	--	--	--	--	--	--	--	--	--	--	--	--
Nicotiana_tabacum_newGene_40615	--	0.510489	48	0.776929	71	0.538322	43	0.077308	7	0.1574	13	0.023403	3	0.000155693	2.67529	up	--	--	--	--	--	--	--	--	--	--	--	PREDICTED: uncharacterized protein LOC109243894 [Nicotiana attenuata]	--
Nicotiana_tabacum_newGene_40653	--	21.416	1656	23.9852	1795	15.0915	991	0.652189	43	0.766904	53	0.559287	40	1.24667e-21	4.88684	up	--	--	Molecular Function: zinc ion transmembrane transporter activity (GO:0005385);; Cellular Component: plasma membrane (GO:0005886);; Cellular Component: integral component of membrane (GO:0016021);; Biological Process: zinc II ion transmembrane transport (GO:0071577);;	K14709|4.4189e-166|sot:102600170|K14709 solute carrier family 39 (zinc transporter), member 1/2/3 | (RefSeq) zinc transporter 5-like	--	[P]	Inorganic ion transport and metabolism	ZIP Zinc transporter;; ZIP Zinc transporter	Zinc transporter 5 OS=Oryza sativa subsp. japonica OX=39947 GN=ZIP5 PE=2 SV=1	P	Inorganic ion transport and metabolism	PREDICTED: zinc transporter 5-like [Nicotiana sylvestris]	molecular function: transporter activity (GO:0005215);; biological process: localization (GO:0051179);; cellular component: cell (GO:0005623);; cellular component: membrane (GO:0016020);; cellular component: cell part (GO:0044464);; cellular component: membrane part (GO:0044425)
Nicotiana_tabacum_newGene_40826	--	6.77109	917	4.716	568	4.77168	555	1.28083	146	1.52999	186	0.877831	109	1.43597e-05	2.07479	up	--	--	--	--	--	--	--	F-box domain	F-box/LRR-repeat protein 13 OS=Arabidopsis thaliana OX=3702 GN=FBL13 PE=2 SV=1	S	Function unknown	PREDICTED: F-box protein At5g03100-like isoform X2 [Nicotiana tabacum]	--
Nicotiana_tabacum_newGene_40830	--	1.19962	111	0.912337	99	0.070745	11	3.96096	308	4.12743	321	1.74879	166	0.00255962	-2.01602	down	--	--	--	--	--	--	--	--	--	K	Transcription	PREDICTED: calmodulin-binding transcription activator 4-like isoform X1 [Nicotiana sylvestris]	--
Nicotiana_tabacum_newGene_40967	--	0.894333	112	0.734296	89	0.51928	57	0	0	0.063197	9	0	0	1.49798e-10	4.72117	up	--	--	Molecular Function: magnesium ion binding (GO:0000287);; Cellular Component: cytoplasm (GO:0005737);; Biological Process: defense response (GO:0006952);; Molecular Function: terpene synthase activity (GO:0010333);; Biological Process: terpenoid biosynthetic process (GO:0016114);;	--	--	--	--	Terpene synthase family, metal binding domain;; Terpene synthase, N-terminal domain;; Terpene synthase family, metal binding domain	5-epi-aristolochene synthase 1 OS=Nicotiana attenuata OX=49451 GN=EAS PE=1 SV=1	--	--	5-epi-aristolochene synthase [Nicotiana tabacum]	molecular function: binding (GO:0005488);; cellular component: cell (GO:0005623);; cellular component: cell part (GO:0044464);; biological process: response to stimulus (GO:0050896);; molecular function: catalytic activity (GO:0003824);; biological process: metabolic process (GO:0008152);; biological process: cellular process (GO:0009987);; biological process: single-organism process (GO:0044699)
Nicotiana_tabacum_newGene_41012	--	7.65932	166	12.228	257	11.9328	220	0.419994	8	0.52078	10	0	0	2.52982e-17	5.01428	up	--	--	--	--	--	--	--	--	--	--	--	PREDICTED: protein NRT1/ PTR FAMILY 5.6-like [Capsicum annuum]	--
Nicotiana_tabacum_newGene_41127	--	0.629828	57	0.665059	59	1.4453	111	2.79136	212	1.98746	159	1.99922	167	0.00895364	-1.36109	down	--	--	Molecular Function: transferase activity, transferring acyl groups other than amino-acyl groups (GO:0016747);;	--	--	--	--	Transferase family	Uncharacterized acetyltransferase At3g50280 OS=Arabidopsis thaliana OX=3702 GN=At3g50280 PE=3 SV=1	S	Function unknown	PREDICTED: uncharacterized acetyltransferase At3g50280-like [Nicotiana sylvestris]	molecular function: catalytic activity (GO:0003824)
Nicotiana_tabacum_newGene_4142	--	15.4929	538	16.5332	559	9.88159	293	4.50162	132	5.26787	158	5.74534	184	0.000854683	1.41254	up	--	--	--	--	--	--	--	--	--	--	--	hypothetical protein A4A49_07442 [Nicotiana attenuata]	--
Nicotiana_tabacum_newGene_4286	--	9.72396	1189	14.0003	1656	26.0288	2699	61.4249	6291	79.9777	8620	35.3922	3992	0.00328516	-1.88404	down	[Q]	Secondary metabolites biosynthesis, transport and catabolism	Molecular Function: cellulase activity (GO:0008810);; Cellular Component: integral component of membrane (GO:0016021);; Biological Process: cellulose catabolic process (GO:0030245);;	--	--	--	--	Glycosyl hydrolase family 9;; Glycosyl hydrolase family 9	Endoglucanase 24 OS=Oryza sativa subsp. japonica OX=39947 GN=Os09g0533900 PE=2 SV=1	G	Carbohydrate transport and metabolism	PREDICTED: endoglucanase 2 [Nicotiana sylvestris]	molecular function: catalytic activity (GO:0003824);; cellular component: membrane (GO:0016020);; cellular component: membrane part (GO:0044425);; biological process: metabolic process (GO:0008152);; biological process: cellular process (GO:0009987)
Nicotiana_tabacum_newGene_4362	--	2.16763	278	1.70473	265	0.992413	135	0.170135	23	0.198365	28	0	0	1.31325e-08	3.57333	up	--	--	--	--	--	--	--	--	--	--	--	PREDICTED: uncharacterized protein LOC109239710 [Nicotiana attenuata]	--
Nicotiana_tabacum_newGene_4568	--	0.610659	153	0.911241	240	0.553947	146	0.194675	49	0.179883	50	0.32544	73	0.00499907	1.51295	up	--	--	--	--	--	--	--	--	--	--	--	PREDICTED: ribosomal RNA processing protein 1 homolog [Nicotiana tabacum]	--
Nicotiana_tabacum_newGene_4579	--	0.837634	111	1.06876	147	1.1363	98	3.92865	318	3.65345	311	2.40208	272	0.000688633	-1.48004	down	--	--	--	K17868|8.40384e-27|sot:102597088|K17868 diphthine methyl ester acylhydrolase [EC:3.1.1.97] | (RefSeq) diphthine methyltransferase homolog	--	[E]	Amino acid transport and metabolism	--	--	S	Function unknown	PREDICTED: diphthine methyltransferase homolog [Solanum tuberosum]	--
Nicotiana_tabacum_newGene_4586	--	4.74018	451	3.08313	284	2.54548	206	0.46716	38	1.20951	102	1.30147	115	0.00962103	1.7597	up	--	--	Cellular Component: nucleus (GO:0005634);; Cellular Component: cytoplasm (GO:0005737);;	--	--	[S]	Function unknown	Armadillo/beta-catenin-like repeat;; Kinesin-associated protein (KAP)	U-box domain-containing protein 4 OS=Arabidopsis thaliana OX=3702 GN=PUB4 PE=1 SV=3	S	Function unknown	PREDICTED: U-box domain-containing protein 4-like [Nicotiana tomentosiformis]	cellular component: cell (GO:0005623);; cellular component: organelle (GO:0043226);; cellular component: cell part (GO:0044464)
Nicotiana_tabacum_newGene_4783	--	31.3816	6157	30.5802	5340	20.2475	3360	5.96944	889	11.6381	1870	8.01385	1317	4.90973e-05	1.73328	up	--	--	--	--	--	--	--	MULE transposase domain	--	--	--	PREDICTED: uncharacterized protein LOC104089267 [Nicotiana tomentosiformis]	--
Nicotiana_tabacum_newGene_4930	--	0	0	0	0	0.034452	3	1.08175	75	1.45092	103	0.730573	64	2.91473e-14	-6.38453	down	--	--	--	--	--	--	--	--	Ethylene-responsive transcription factor ERF118 OS=Arabidopsis thaliana OX=3702 GN=ERF118 PE=2 SV=1	S	Function unknown	hypothetical protein A4A49_32641 [Nicotiana attenuata]	--
Nicotiana_tabacum_newGene_5015	--	0.691974	125	0.453161	79	0.30166	47	0.068887	11	0.025396	5	0.053031	9	0.000477259	3.17584	up	[R]	General function prediction only	--	--	--	[T]	Signal transduction mechanisms	NB-ARC domain;; GRF zinc finger	Putative late blight resistance protein homolog R1A-6 OS=Solanum demissum OX=50514 GN=R1A-6 PE=3 SV=2	S	Function unknown	PREDICTED: putative late blight resistance protein homolog R1A-3 isoform X2 [Nicotiana attenuata]	--
Nicotiana_tabacum_newGene_5055	--	2.35532	159	1.87891	123	2.35647	135	0.526326	30	0.790204	47	0.79684	50	0.00647556	1.59454	up	[V]	Defense mechanisms	Biological Process: drug transmembrane transport (GO:0006855);; Molecular Function: drug transmembrane transporter activity (GO:0015238);; Molecular Function: antiporter activity (GO:0015297);; Cellular Component: integral component of membrane (GO:0016021);;	K03327|0|spen:107013842|K03327 multidrug resistance protein, MATE family | (RefSeq) protein DETOXIFICATION 14-like	--	[R]	General function prediction only	MatE	Protein DETOXIFICATION 14 OS=Arabidopsis thaliana OX=3702 GN=DTX14 PE=1 SV=1	V	Defense mechanisms	PREDICTED: protein DETOXIFICATION 14-like [Nicotiana tomentosiformis]	biological process: single-organism process (GO:0044699);; biological process: response to stimulus (GO:0050896);; biological process: localization (GO:0051179);; molecular function: transporter activity (GO:0005215);; cellular component: membrane (GO:0016020);; cellular component: membrane part (GO:0044425)
Nicotiana_tabacum_newGene_5059	--	2.27463	165	2.65688	197	2.61902	121	0.773464	51	0.724174	50	0.860151	48	0.00502965	1.55508	up	--	--	--	--	--	--	--	--	--	--	--	--	--
Nicotiana_tabacum_newGene_5103	--	0.663302	74	1.09813	119	0.596082	57	0.253237	24	0	0	0.294635	31	0.00376832	2.03411	up	--	--	--	--	--	--	--	--	--	--	--	--	--
Nicotiana_tabacum_newGene_5217	--	1.53754	70	2.6027	115	10.0474	387	19.2518	732	23.0069	921	20.1765	845	1.21257e-10	-2.21368	down	--	--	--	--	--	--	--	--	--	--	--	--	--
Nicotiana_tabacum_newGene_5218	--	0.597387	71	1.02263	119	1.51339	149	2.48943	251	2.41975	272	2.07377	217	0.00787801	-1.24665	down	--	--	--	--	--	--	--	--	--	--	--	hypothetical protein A4A49_53088, partial [Nicotiana attenuata]	--
Nicotiana_tabacum_newGene_522	--	5.33048	3243	3.95392	2285	4.62471	2317	18.1687	8568	121.421	52350	165.347	50415	0.0073137	-3.93699	down	--	--	--	--	--	--	--	--	Uncharacterized protein ORF91 OS=Phalaenopsis aphrodite subsp. formosana OX=308872 PE=4 SV=1	J	Translation, ribosomal structure and biogenesis	hypothetical protein GOBAR_AA33653 [Gossypium barbadense]	--
Nicotiana_tabacum_newGene_5285	--	2.24745	102	3.19119	140	2.17207	84	0.45062	18	0.791746	32	0.406212	17	0.00045443	2.14573	up	--	--	--	--	--	--	--	--	--	--	--	--	--
Nicotiana_tabacum_newGene_5296	--	0.193033	9	0.459882	19	0.876998	29	1.817	64	2.53996	94	2.37766	93	0.000350047	-2.24371	down	--	--	--	--	--	--	--	--	--	--	--	--	--
Nicotiana_tabacum_newGene_5420	--	0.280051	24	0.261474	22	0.522014	38	1.165	82	0.862121	64	1.83469	142	0.00798607	-1.88638	down	--	--	--	--	--	[I]	Lipid transport and metabolism	CRAL/TRIO domain	Phosphatidylinositol/phosphatidylcholine transfer protein SFH8 OS=Arabidopsis thaliana OX=3702 GN=SFH8 PE=2 SV=1	S	Function unknown	PREDICTED: phosphatidylinositol/phosphatidylcholine transfer protein SFH4 [Nicotiana sylvestris]	--
Nicotiana_tabacum_newGene_5448	--	33.0969	835	41.7486	1019	28.1545	603	0	0	0	0	0.474062	12	1.10857e-44	7.57225	up	--	--	Cellular Component: extracellular space (GO:0005615);; Biological Process: carbohydrate metabolic process (GO:0005975);; Biological Process: defense response (GO:0006952);; Cellular Component: integral component of membrane (GO:0016021);; Molecular Function: polysaccharide binding (GO:0030247);; Molecular Function: glucan endo-1,3-beta-D-glucosidase activity (GO:0042973);; Cellular Component: anc…	--	--	--	--	Glycosyl hydrolases family 17	Glucan endo-1,3-beta-glucosidase, acidic isoform GL153 OS=Nicotiana tabacum OX=4097 GN=GGL4 PE=2 SV=1	G	Carbohydrate transport and metabolism	PREDICTED: glucan endo-1,3-beta-glucosidase, acidic isoform GI9-like [Nicotiana sylvestris]	cellular component: extracellular region (GO:0005576);; cellular component: extracellular region part (GO:0044421);; biological process: metabolic process (GO:0008152);; biological process: response to stimulus (GO:0050896);; cellular component: membrane (GO:0016020);; cellular component: membrane part (GO:0044425);; molecular function: binding (GO:0005488);; molecular function: catalytic activit…
Nicotiana_tabacum_newGene_5449	--	2.47002	91	2.50628	89	2.05647	64	0	0	0.353756	12	0.213116	8	3.2488e-07	3.49807	up	--	--	Cellular Component: extracellular space (GO:0005615);; Biological Process: carbohydrate metabolic process (GO:0005975);; Biological Process: defense response (GO:0006952);; Molecular Function: polysaccharide binding (GO:0030247);; Molecular Function: glucan endo-1,3-beta-D-glucosidase activity (GO:0042973);; Cellular Component: anchored component of plasma membrane (GO:0046658);;	--	--	--	--	--	Glucan endo-1,3-beta-glucosidase A OS=Solanum lycopersicum OX=4081 PE=1 SV=1	G	Carbohydrate transport and metabolism	PREDICTED: glucan endo-1,3-beta-glucosidase, acidic isoform GI9-like [Nicotiana sylvestris]	cellular component: extracellular region (GO:0005576);; cellular component: extracellular region part (GO:0044421);; biological process: metabolic process (GO:0008152);; biological process: response to stimulus (GO:0050896);; molecular function: binding (GO:0005488);; molecular function: catalytic activity (GO:0003824);; cellular component: cell (GO:0005623);; cellular component: membrane (GO:001…
Nicotiana_tabacum_newGene_547	--	2.45309	388	2.26391	473	2.26614	316	1.58722	131	1.04519	125	1.59258	186	0.00161444	1.27844	up	--	--	--	--	--	--	--	--	--	--	--	--	--
Nicotiana_tabacum_newGene_5677	--	1.44611	218	1.6764	242	1.12071	144	0.200524	26	0.151536	21	0.243286	34	1.35962e-07	2.759	up	--	--	--	--	--	[R]	General function prediction only	--	Retrovirus-related Pol polyprotein from transposon TNT 1-94 OS=Nicotiana tabacum OX=4097 PE=2 SV=1	L	Replication, recombination and repair	PREDICTED: uncharacterized protein LOC104215486 [Nicotiana sylvestris]	--
Nicotiana_tabacum_newGene_5743	--	9.74592	856	7.40939	630	1.54896	116	0	0	0	0	0.205954	17	0.000398808	6.43555	up	--	--	--	--	--	--	--	--	--	--	--	PREDICTED: rhodanese-like domain-containing protein 15, chloroplastic isoform X1 [Nicotiana attenuata]	--
Nicotiana_tabacum_newGene_5999	--	4.22338	353	4.8944	394	3.78479	234	0	0	0	0	0	0	1.44275e-36	Inf	up	[G]	Carbohydrate transport and metabolism	Cellular Component: extracellular region (GO:0005576);; Cellular Component: cell wall (GO:0005618);; Biological Process: carbohydrate metabolic process (GO:0005975);; Biological Process: chitin catabolic process (GO:0006032);; Molecular Function: chitin binding (GO:0008061);; Molecular Function: endochitinase activity (GO:0008843);; Biological Process: response to salt stress (GO:0009651);; Biolo…	K01183|1.96342e-172|sly:101257783|K01183 chitinase [EC:3.2.1.14] | (RefSeq) chitotriosidase-1	Amino sugar and nucleotide sugar metabolism (ko00520)	[G]	Carbohydrate transport and metabolism	Glycosyl hydrolases family 18;; Glycosyl hydrolases family 18	Class V chitinase OS=Arabidopsis thaliana OX=3702 GN=ChiC PE=1 SV=1	G	Carbohydrate transport and metabolism	PREDICTED: chitotriosidase-1-like [Nicotiana tomentosiformis]	cellular component: extracellular region (GO:0005576);; cellular component: cell (GO:0005623);; cellular component: cell part (GO:0044464);; biological process: metabolic process (GO:0008152);; molecular function: binding (GO:0005488);; molecular function: catalytic activity (GO:0003824);; biological process: response to stimulus (GO:0050896)
Nicotiana_tabacum_newGene_6064	--	338.996	29514	520.46	33440	218.241	16126	3.96226	290	3.79525	292	8.21854	557	2.4837e-19	5.97975	up	[G]	Carbohydrate transport and metabolism	Biological Process: polysaccharide catabolic process (GO:0000272);; Molecular Function: chitinase activity (GO:0004568);; Cellular Component: extracellular space (GO:0005615);; Biological Process: chitin catabolic process (GO:0006032);; Biological Process: defense response (GO:0006952);; Biological Process: response to biotic stimulus (GO:0009607);; Biological Process: cell wall macromolecule cat…	K20547|4.80225e-69|sot:102577835|K20547 basic endochitinase B [EC:3.2.1.14] | (RefSeq) CHTA3, ChtA1, ChtA2, ChtA4; acidic endochitinase pcht28	Amino sugar and nucleotide sugar metabolism (ko00520)	[R]	General function prediction only	Chitinase class I;; Chitinase class I	Acidic endochitinase Q OS=Nicotiana tabacum OX=4097 PE=1 SV=1	G	Carbohydrate transport and metabolism	acidic chitinase PR-Q [Nicotiana tabacum]	biological process: metabolic process (GO:0008152);; molecular function: catalytic activity (GO:0003824);; cellular component: extracellular region (GO:0005576);; cellular component: extracellular region part (GO:0044421);; biological process: response to stimulus (GO:0050896);; biological process: cellular process (GO:0009987)
Nicotiana_tabacum_newGene_6073	--	0	0	0	0	1.66844	52	12.4189	379	3.90298	126	5.40996	182	0.00599213	-3.79313	down	--	--	--	--	--	--	--	Probable lipid transfer;; Protease inhibitor/seed storage/LTP family	Putative lipid-transfer protein DIR1 OS=Arabidopsis thaliana OX=3702 GN=DIR1 PE=1 SV=1	S	Function unknown	defective in induced resistance 1 protein [Nicotiana tabacum]	--
Nicotiana_tabacum_newGene_6169	--	2.83151	200	3.26024	217	5.19742	303	7.67592	434	9.11915	546	7.25507	456	0.00237642	-1.11328	down	--	--	--	--	--	--	--	--	--	--	--	--	--
Nicotiana_tabacum_newGene_6181	--	18.7805	726	19.1197	715	13.1748	432	0.327184	11	0.194415	7	0.101111	4	6.51555e-32	6.25471	up	--	--	--	--	--	--	--	--	--	S	Function unknown	PREDICTED: uncharacterized protein LOC104107460 [Nicotiana tomentosiformis]	--
Nicotiana_tabacum_newGene_6371	--	3.58634	617	4.31262	717	8.19375	1190	11.6652	1662	14.813	2244	12.2785	1941	6.24604e-06	-1.3219	down	[G]	Carbohydrate transport and metabolism	Molecular Function: beta-galactosidase activity (GO:0004565);; Cellular Component: cell wall (GO:0005618);; Cellular Component: vacuole (GO:0005773);; Biological Process: carbohydrate metabolic process (GO:0005975);; Molecular Function: carbohydrate binding (GO:0030246);;	--	--	[G]	Carbohydrate transport and metabolism	Glycosyl hydrolases family 35;; Galactose binding lectin domain;; Glycosyl hydrolases family 35;; Beta-galactosidase	Beta-galactosidase OS=Solanum lycopersicum OX=4081 PE=1 SV=1	G	Carbohydrate transport and metabolism	PREDICTED: beta-galactosidase-like [Nicotiana sylvestris]	molecular function: catalytic activity (GO:0003824);; cellular component: cell (GO:0005623);; cellular component: cell part (GO:0044464);; cellular component: organelle (GO:0043226);; biological process: metabolic process (GO:0008152);; molecular function: binding (GO:0005488)
Nicotiana_tabacum_newGene_6420	--	0.091997	9	0.121556	11	0.32543	25	0.80575	61	0.560086	45	0.560598	47	0.00693745	-1.87486	down	--	--	--	--	--	--	--	--	--	S	Function unknown	PREDICTED: uncharacterized protein LOC104110773 [Nicotiana tomentosiformis]	--
Nicotiana_tabacum_newGene_6533	--	13.4286	954	16.8328	1157	9.90641	597	2.3284	139	3.25311	204	2.6254	173	4.62383e-07	2.25223	up	--	--	--	--	--	--	--	Tetratricopeptide repeat	Protein SULFUR DEFICIENCY-INDUCED 1 OS=Arabidopsis thaliana OX=3702 GN=SDI1 PE=2 SV=1	S	Function unknown	PREDICTED: protein SULFUR DEFICIENCY-INDUCED 1-like [Nicotiana tomentosiformis]	--
Nicotiana_tabacum_newGene_6539	--	10.3585	302	7.82057	221	6.03436	150	0.247414	7	0.816104	21	1.27103	35	6.91917e-08	3.29716	up	--	--	Cellular Component: membrane (GO:0016020);;	--	--	--	--	Arabinogalactan peptide	--	S	Function unknown	hypothetical protein POPTR_0018s05900g [Populus trichocarpa]	cellular component: membrane (GO:0016020)
Nicotiana_tabacum_newGene_6605	--	0.991454	42	1.89411	77	2.63924	94	7.2476	255	3.52499	131	5.12378	199	0.00823453	-1.58505	down	--	--	--	--	--	--	--	--	CLAVATA3/ESR (CLE)-related protein 27 OS=Arabidopsis thaliana OX=3702 GN=CLE27 PE=2 SV=1	--	--	PREDICTED: CLAVATA3/ESR (CLE)-related protein 27-like [Nicotiana attenuata]	--
Nicotiana_tabacum_newGene_68	--	5.17183	1035	6.42458	1244	5.51756	937	1.62797	273	1.58751	280	0.964348	178	3.80162e-11	1.9971	up	[NW]	Cell motility;; Extracellular structures	--	K17592|0|sot:102601595|K17592 sacsin | (RefSeq) uncharacterized LOC102601595	--	--	--	--	--	S	Function unknown	PREDICTED: uncharacterized protein LOC104216024, partial [Nicotiana sylvestris]	--
Nicotiana_tabacum_newGene_6973	--	1.49034	57	2.42171	89	2.03689	66	23.5028	748	19.728	661	6.60631	232	0.00352666	-3.09967	down	--	--	--	--	--	--	--	--	--	--	--	PREDICTED: uncharacterized mitochondrial protein AtMg00810-like [Nicotiana tabacum]	--
Nicotiana_tabacum_newGene_7070	--	25.2511	5974	26.7176	5560	20.492	3674	5.91533	1081	6.99654	1327	6.04951	1214	1.23523e-09	1.93257	up	[P]	Inorganic ion transport and metabolism	Molecular Function: calcium-transporting ATPase activity (GO:0005388);; Molecular Function: calmodulin binding (GO:0005516);; Molecular Function: ATP binding (GO:0005524);; Cellular Component: integral component of plasma membrane (GO:0005887);; Cellular Component: intracellular membrane-bounded organelle (GO:0043231);; Molecular Function: metal ion binding (GO:0046872);; Biological Process: calc…	K01537|0|sot:102596981|K01537 Ca2+-transporting ATPase [EC:3.6.3.8] | (RefSeq) calcium-transporting ATPase 10, plasma membrane-type	--	[P]	Inorganic ion transport and metabolism	Cation transporting ATPase, C-terminus;; E1-E2 ATPase;; haloacid dehalogenase-like hydrolase;; Cation transport ATPase (P-type);; haloacid dehalogenase-like hydrolase;; Ca2+-ATPase N terminal autoinhibitory domain	Calcium-transporting ATPase 8, plasma membrane-type OS=Arabidopsis thaliana OX=3702 GN=ACA8 PE=1 SV=1	P	Inorganic ion transport and metabolism	PREDICTED: calcium-transporting ATPase 8, plasma membrane-type [Nicotiana tomentosiformis]	molecular function: catalytic activity (GO:0003824);; molecular function: transporter activity (GO:0005215);; biological process: localization (GO:0051179);; molecular function: binding (GO:0005488);; cellular component: cell (GO:0005623);; cellular component: membrane (GO:0016020);; cellular component: membrane part (GO:0044425);; cellular component: cell part (GO:0044464);; cellular component: …
Nicotiana_tabacum_newGene_7194	--	8.8768	473	8.22618	424	9.17203	415	1.96292	88	1.23942	59	1.85062	91	2.64696e-09	2.32965	up	--	--	Biological Process: single-organism process (GO:0044699);;	--	--	[O]	Posttranslational modification, protein turnover, chaperones	Glutaredoxin	Glutaredoxin-C9 OS=Arabidopsis thaliana OX=3702 GN=GRXC9 PE=1 SV=1	O	Posttranslational modification, protein turnover, chaperones	PREDICTED: uncharacterized protein LOC104121354 [Nicotiana tomentosiformis]	biological process: single-organism process (GO:0044699)
Nicotiana_tabacum_newGene_7265	--	6.2557	1037	5.5915	743	2.93235	349	0.830044	122	0.369761	51	0.167722	30	0.00051526	3.21965	up	[T]	Signal transduction mechanisms	Molecular Function: protein serine/threonine kinase activity (GO:0004674);; Cellular Component: plasma membrane (GO:0005886);; Biological Process: protein phosphorylation (GO:0006468);; Biological Process: defense response (GO:0006952);; Cellular Component: plasmodesma (GO:0009506);;	K04733|3.41688e-173|sly:101262201|K04733 interleukin-1 receptor-associated kinase 4 [EC:2.7.11.1] | (RefSeq) putative receptor-like protein kinase At4g00960	--	--	--	Salt stress response/antifungal;; Protein kinase domain;; Protein tyrosine kinase	G-type lectin S-receptor-like serine/threonine-protein kinase B120 OS=Arabidopsis thaliana OX=3702 GN=B120 PE=2 SV=1	T	Signal transduction mechanisms	PREDICTED: cysteine-rich receptor-like protein kinase 10 [Nicotiana tomentosiformis]	molecular function: catalytic activity (GO:0003824);; biological process: metabolic process (GO:0008152);; biological process: cellular process (GO:0009987);; cellular component: cell (GO:0005623);; cellular component: membrane (GO:0016020);; cellular component: cell part (GO:0044464);; biological process: response to stimulus (GO:0050896);; cellular component: cell junction (GO:0030054)
Nicotiana_tabacum_newGene_727	--	0.900939	87	0.601076	57	1.18655	98	0	0	0	0	0.417983	38	0.00127286	2.58826	up	--	--	--	--	--	--	--	Retroviral aspartyl protease;; Zinc knuckle;; Retrotransposon gag protein	--	S	Function unknown	PREDICTED: uncharacterized protein LOC107024921 [Solanum pennellii]	--
Nicotiana_tabacum_newGene_735	--	0.50872	50	1.11622	105	0.545201	45	0	0	0	0	0	0	1.83415e-08	Inf	up	--	--	--	--	--	--	--	Retroviral aspartyl protease;; Zinc knuckle;; Retrotransposon gag protein	--	S	Function unknown	PREDICTED: uncharacterized protein LOC107024921 [Solanum pennellii]	--
Nicotiana_tabacum_newGene_7546	--	3.46346	190	3.70063	198	3.24821	152	0.421401	34	0.630052	53	0.471877	41	0.000273789	1.94584	up	--	--	--	--	--	--	--	--	--	--	--	--	--
Nicotiana_tabacum_newGene_7558	--	0.96219	136	1.01514	139	0.681989	82	0.169233	20	0.128445	16	0.100076	13	6.25599e-06	2.71601	up	[T]	Signal transduction mechanisms	Molecular Function: ion channel activity (GO:0005216);; Cellular Component: integral component of membrane (GO:0016021);; Biological Process: ion transmembrane transport (GO:0034220);;	--	--	[PT]	Inorganic ion transport and metabolism;; Signal transduction mechanisms	Ion transport protein;; Cyclic nucleotide-binding domain	Cyclic nucleotide-gated ion channel 1 OS=Arabidopsis thaliana OX=3702 GN=CNGC1 PE=1 SV=1	U	Intracellular trafficking, secretion, and vesicular transport	PREDICTED: cyclic nucleotide-gated ion channel 1-like [Nicotiana sylvestris]	molecular function: transporter activity (GO:0005215);; biological process: localization (GO:0051179);; cellular component: membrane (GO:0016020);; cellular component: membrane part (GO:0044425)
Nicotiana_tabacum_newGene_7624	--	4.70608	423	4.82423	426	3.21563	249	1.12886	86	2.07412	168	1.67162	141	0.00128625	1.34186	up	--	--	--	--	--	--	--	Plant mobile domain	Serine/threonine-protein phosphatase 7 long form homolog OS=Arabidopsis thaliana OX=3702 GN=MAIL3 PE=2 SV=1	S	Function unknown	PREDICTED: serine/threonine-protein phosphatase 7 long form homolog [Nicotiana tabacum]	--
Nicotiana_tabacum_newGene_7795	--	3.34162	361	2.52124	262	1.49172	148	0	0	0	0	0.093706	11	1.33658e-10	6.02289	up	--	--	--	--	--	--	--	NB-ARC domain;; ATPase family associated with various cellular activities (AAA);; TIR domain;; TIR domain	Putative disease resistance protein At4g11170 OS=Arabidopsis thaliana OX=3702 GN=At4g11170 PE=2 SV=1	S	Function unknown	PREDICTED: disease resistance protein TAO1-like [Nicotiana tomentosiformis]	--
Nicotiana_tabacum_newGene_7929	--	0.341857	43	0.43292	53	0.432316	46	2.01834	126	2.50272	119	2.17554	163	0.00356103	-1.65178	down	--	--	--	--	--	--	--	--	--	--	--	PREDICTED: uncharacterized protein LOC104240645 [Nicotiana sylvestris]	--
Nicotiana_tabacum_newGene_7971	--	1.67006	439	1.60565	408	0.477771	107	0.063805	15	0.052186	13	0.114737	28	0.00111838	3.94218	up	--	--	--	--	--	--	--	--	--	--	--	--	--
Nicotiana_tabacum_newGene_8013	--	0.572783	81	0.552449	75	0.325697	39	0	0	0	0	0	0	3.73408e-14	Inf	up	--		Molecular Function: protein serine/threonine kinase activity (GO:0004674);; Molecular Function: ATP binding (GO:0005524);; Biological Process: protein phosphorylation (GO:0006468);; Cellular Component: integral component of membrane (GO:0016021);; Molecular Function: carbohydrate binding (GO:0030246);;	--	--	--	--	Protein kinase domain;; Protein tyrosine kinase;; Legume lectin domain;; Legume lectin domain	L-type lectin-domain containing receptor kinase IX.1 OS=Arabidopsis thaliana OX=3702 GN=LECRK91 PE=1 SV=1	T	Signal transduction mechanisms	PREDICTED: L-type lectin-domain containing receptor kinase IX.1-like [Nicotiana tabacum]	molecular function: catalytic activity (GO:0003824);; biological process: metabolic process (GO:0008152);; biological process: cellular process (GO:0009987);; molecular function: binding (GO:0005488);; cellular component: membrane (GO:0016020);; cellular component: membrane part (GO:0044425)
Nicotiana_tabacum_newGene_8075	--	3.30841	699	3.63183	765	2.77234	446	1.16466	185	1.10073	185	1.8638	345	0.000910385	1.28329	up	--	--	--	--	--	--	--	--	--	--	--	PREDICTED: uncharacterized protein LOC109221545 [Nicotiana attenuata]	--
Nicotiana_tabacum_newGene_812	--	0.568317	72	0.748212	89	0.990271	109	0	0	0	0	0.208269	27	1.12792e-06	3.23576	up	--	--	--	--	--	--	--	--	--	--	--	--	--
Nicotiana_tabacum_newGene_8319	--	12.6756	890	12.738	866	10.4576	623	3.20526	189	5.91953	367	5.88234	382	0.000231041	1.21609	up	--	--	Cellular Component: proteasome complex (GO:0000502);;	K06699|0|sot:102597401|K06699 proteasome activator subunit 4 | (RefSeq) proteasome activator subunit 4	Proteasome (ko03050)	[S]	Function unknown	Proteasome-substrate-size regulator, mid region	Proteasome activator subunit 4 OS=Arabidopsis thaliana OX=3702 GN=PA200 PE=2 SV=2	O	Posttranslational modification, protein turnover, chaperones	PREDICTED: proteasome activator subunit 4 isoform X2 [Nicotiana sylvestris]	cellular component: cell (GO:0005623);; cellular component: macromolecular complex (GO:0032991);; cellular component: cell part (GO:0044464)
Nicotiana_tabacum_newGene_84	--	13.3521	2469	12.2982	2201	6.37221	1001	0.998624	155	1.42926	234	2.83208	484	0.000336526	2.56728	up	--	--	--	--	--	--	--	--	--	S	Function unknown	PREDICTED: craniofacial development protein 2-like [Nicotiana tabacum]	--
Nicotiana_tabacum_newGene_8465	--	0.063527	9	0.242956	30	0.449735	49	0.534597	57	1.127	126	1.01336	119	0.005715	-1.8739	down	--	--	Molecular Function: organic cyclic compound binding (GO:0097159);; Molecular Function: heterocyclic compound binding (GO:1901363);;	--	--	[R]	General function prediction only	Reverse transcriptase (RNA-dependent DNA polymerase)	Retrovirus-related Pol polyprotein from transposon RE1 OS=Arabidopsis thaliana OX=3702 GN=RE1 PE=2 SV=1	S	Function unknown	PREDICTED: uncharacterized protein LOC104900682 [Beta vulgaris subsp. vulgaris]	molecular function: binding (GO:0005488)
Nicotiana_tabacum_newGene_8611	--	2.89795	155	3.82615	201	2.51897	114	0.932565	43	0.865578	44	0.714994	39	0.0015588	1.75596	up	--	--	--	--	--	--	--	--	--	S	Function unknown	PREDICTED: putative disease resistance RPP13-like protein 1 isoform X1 [Nicotiana sylvestris]	--
Nicotiana_tabacum_newGene_8769	--	1.12734	71	0.741305	53	1.34004	73	0.325866	20	0.059611	5	0.085327	7	0.000263517	2.47437	up	--	--	--	--	--	--	--	--	--	--	--	PREDICTED: uncharacterized protein LOC107766456 [Nicotiana tabacum]	--
Nicotiana_tabacum_newGene_8906	--	8.8074	3224	8.79839	3091	6.85567	2187	0.572938	167	1.02945	205	2.15124	580	1.61481e-22	3.0367	up	--	--	--	--	--	--	--	--	--	L	Replication, recombination and repair	PREDICTED: uncharacterized protein LOC108943906 [Nicotiana tomentosiformis]	--
Nicotiana_tabacum_newGene_8924	--	17.0915	1848	20.9332	2198	14.9887	1371	0	0	0.097194	11	0.2257	26	3.50412e-58	7.0851	up	--	--	Biological Process: metabolic process (GO:0008152);; Molecular Function: terpene synthase activity (GO:0010333);; Molecular Function: metal ion binding (GO:0046872);;	K14182|0|spen:107030098|K14182 vetispiradiene synthase [EC:4.2.3.21] | (RefSeq) viridiflorene synthase-like	--	--	--	Terpene synthase family, metal binding domain;; Terpene synthase, N-terminal domain;; Terpene synthase family, metal binding domain	Vetispiradiene synthase 1 OS=Solanum tuberosum OX=4113 GN=PVS1 PE=1 SV=1	S	Function unknown	PREDICTED: vetispiradiene synthase 3-like [Nicotiana tomentosiformis]	biological process: metabolic process (GO:0008152);; molecular function: catalytic activity (GO:0003824);; molecular function: binding (GO:0005488)
Nicotiana_tabacum_newGene_8979	--	1.33905	89	1.0062	63	0.92105	48	0.204727	11	0.03891	3	0.115575	9	1.5183e-05	2.97136	up	--	--	--	--	--	--	--	--	--	--	--	hypothetical protein A4A49_15042 [Nicotiana attenuata]	--
Nicotiana_tabacum_newGene_8980	--	237.796	18927	292.942	22716	215.81	14698	99.6242	6719	95.0467	6688	101.126	7469	0.00340739	1.29405	up	[O]	Posttranslational modification, protein turnover, chaperones	Cellular Component: vacuole (GO:0005773);; Cellular Component: integral component of membrane (GO:0016021);;	K08770|0|pvu:PHAVU_003G123500g|K08770 ubiquitin C | (RefSeq) hypothetical protein	--	[OR]	Posttranslational modification, protein turnover, chaperones;; General function prediction only	Ubiquitin family;; Ubiquitin-2 like Rad60 SUMO-like;; Ubiquitin-like domain;; DUF2407 ubiquitin-like domain;; Ubiquitin-2 like Rad60 SUMO-like;; RNA methyltransferase;; ACT domain;; Toluene-4-monooxygenase system protein B (TmoB);; Protein of unknown function (DUF2870)	Polyubiquitin 4 OS=Arabidopsis thaliana OX=3702 GN=UBQ4 PE=3 SV=1	O	Posttranslational modification, protein turnover, chaperones	hypothetical protein AQUCO_00500454v1 [Aquilegia coerulea]	cellular component: cell (GO:0005623);; cellular component: organelle (GO:0043226);; cellular component: cell part (GO:0044464);; cellular component: membrane (GO:0016020);; cellular component: membrane part (GO:0044425)
Nicotiana_tabacum_newGene_9086	--	11.8541	1033	9.75348	823	6.82302	505	0.055144	5	0.025328	2	0.149991	13	4.62808e-20	6.75197	up	--	--	--	--	--	--	--	--	--	S	Function unknown	PREDICTED: uncharacterized protein LOC107824764 [Nicotiana tabacum]	--
Nicotiana_tabacum_newGene_9220	--	2.31691	192	1.83212	140	2.0873	135	0.078704	7	0.167199	14	0.426081	37	3.88913e-07	2.89756	up	--	--	--	--	--	--	--	F-box domain	--	--	--	PREDICTED: F-box protein At4g19940-like [Nicotiana attenuata]	--
Nicotiana_tabacum_newGene_9343	--	287.431	7748	419.155	10935	425.994	9746	0	0	0	0	0	0	9.29224e-115	Inf	up	--	--	--	--	--	--	--	Sar8.2 family	--	--	--	mRNA inducible by salicylic acid or by TMV during Systemic Acquired Resistance response.&apos; [Nicotiana tabacum]	--
Nicotiana_tabacum_newGene_962	--	1.33909	76	1.24394	68	0.840717	41	0.486126	23	0.258316	13	0.220938	12	0.00912211	1.79159	up	--	--	--	--	--	--	--	--	--	--	--	--	--
Nicotiana_tabacum_newGene_970	--	1.28888	73	1.35475	74	1.58687	76	0	0	0	0	0.026172	2	3.9614e-13	6.70823	up	--	--	--	--	--	--	--	Formiminotransferase domain, N-terminal subdomain	TMV resistance protein N OS=Nicotiana glutinosa OX=35889 GN=N PE=1 SV=1	E	Amino acid transport and metabolism	PREDICTED: uncharacterized protein LOC104091572 [Nicotiana tomentosiformis]	--
Nicotiana_tabacum_newGene_9768	--	0.429608	24	0.86578	39	0.748445	36	2.11956	99	1.91498	94	2.3818	123	0.00282719	-1.8007	down	--	--	--	--	--	--	--	--	--	--	--	--	--
Nicotiana_tabacum_newGene_9769	--	15.3773	826	11.1768	581	12.4544	568	2.45271	111	1.79837	86	1.95698	98	7.02344e-14	2.60686	up	--	--	Molecular Function: transcription factor activity, sequence-specific DNA binding (GO:0003700);; Biological Process: regulation of transcription, DNA-templated (GO:0006355);; Molecular Function: sequence-specific DNA binding (GO:0043565);;	--	--	--	--	WRKY DNA -binding domain	Probable WRKY transcription factor 41 OS=Arabidopsis thaliana OX=3702 GN=WRKY41 PE=2 SV=2	K	Transcription	PREDICTED: probable WRKY transcription factor 41 [Nicotiana sylvestris]	molecular function: nucleic acid binding transcription factor activity (GO:0001071);; biological process: biological regulation (GO:0065007);; molecular function: binding (GO:0005488)
Nicotiana_tabacum_newGene_9776	--	0.171624	42	0.176449	42	0.476698	99	1.23949	211	1.99567	321	1.98014	291	3.47491e-07	-2.26752	down	--	--	--	--	--	--	--	--	--	S	Function unknown	PREDICTED: uncharacterized protein LOC109207374 [Nicotiana attenuata]	--
Nicotiana_tabacum_newGene_9903	--	1.22831	439	1.38791	454	0.763283	232	0.777716	94	0.510832	161	0.532736	176	0.00809087	1.24909	up	--	--	--	--	--	--	--	gag-polypeptide of LTR copia-type;; Retrotransposon gag protein;; Retrotransposon gag protein	--	S	Function unknown	PREDICTED: uncharacterized protein LOC109224441 [Nicotiana attenuata]	--
Nicotiana_tabacum_newGene_9936	--	0.477231	63	0.538736	69	0.817899	91	1.20158	128	1.91762	223	1.48957	179	0.00920239	-1.36277	down	--	--	Cellular Component: integral component of membrane (GO:0016021);; Biological Process: transmembrane transport (GO:0055085);;	--	--	[T]	Signal transduction mechanisms	OPT oligopeptide transporter protein;; OPT oligopeptide transporter protein	Oligopeptide transporter 8 OS=Arabidopsis thaliana OX=3702 GN=OPT8 PE=2 SV=1	S	Function unknown	PREDICTED: oligopeptide transporter 7-like isoform X1 [Ipomoea nil]	cellular component: membrane (GO:0016020);; cellular component: membrane part (GO:0044425);; biological process: localization (GO:0051179)
Nicotiana_tabacum_newGene_9944	--	0.200483	36	0.472429	79	0.38041	56	1.83711	260	1.07362	161	1.60608	250	1.27779e-05	-2.11079	down	[G]	Carbohydrate transport and metabolism	Molecular Function: beta-galactosidase activity (GO:0004565);; Cellular Component: cell wall (GO:0005618);; Cellular Component: vacuole (GO:0005773);; Biological Process: carbohydrate metabolic process (GO:0005975);; Molecular Function: carbohydrate binding (GO:0030246);;	--	--	[G]	Carbohydrate transport and metabolism	Glycosyl hydrolases family 35;; Beta-galactosidase	Beta-galactosidase 8 OS=Arabidopsis thaliana OX=3702 GN=BGAL8 PE=2 SV=2	G	Carbohydrate transport and metabolism	PREDICTED: beta-galactosidase 6-like isoform X1 [Nicotiana sylvestris]	molecular function: catalytic activity (GO:0003824);; cellular component: cell (GO:0005623);; cellular component: cell part (GO:0044464);; cellular component: organelle (GO:0043226);; biological process: metabolic process (GO:0008152);; molecular function: binding (GO:0005488)
gene10	LOC107813916	1.78442	268	2.45238	356	4.11985	524	6.9974	879	5.81531	769	6.21935	860	7.56766e-05	-1.24481	down	--	--	Cellular Component: protein phosphatase type 2A complex (GO:0000159);; Biological Process: signal transduction (GO:0007165);; Biological Process: regulation of phosphoprotein phosphatase activity (GO:0034047);;	K11584|0|spen:107023411|K11584 serine/threonine-protein phosphatase 2A regulatory subunit B' | (RefSeq) serine/threonine protein phosphatase 2A 57 kDa regulatory subunit B' iota isoform	mRNA surveillance pathway (ko03015)	[T]	Signal transduction mechanisms	Protein phosphatase 2A regulatory B subunit (B56 family)	Serine/threonine protein phosphatase 2A 57 kDa regulatory subunit B&apos; kappa isoform OS=Arabidopsis thaliana OX=3702 GN=B&apos;KAPPA PE=2 SV=1	T	Signal transduction mechanisms	PREDICTED: serine/threonine protein phosphatase 2A 57 kDa regulatory subunit B&apos; iota isoform [Nicotiana sylvestris]	cellular component: cell (GO:0005623);; cellular component: macromolecular complex (GO:0032991);; cellular component: cell part (GO:0044464);; biological process: cellular process (GO:0009987);; biological process: biological regulation (GO:0065007)
gene10002	LOC107816136	1.20374	109	1.52534	134	1.85236	142	3.01062	228	4.49658	358	3.72367	311	0.00191047	-1.34033	down	[HR]	Coenzyme transport and metabolism;; General function prediction only	Molecular Function: hydrolase activity (GO:0016787);;	--	--	--	--	alpha/beta hydrolase fold;; Alpha/beta hydrolase family;; Serine aminopeptidase, S33	Putative methylesterase 11, chloroplastic OS=Arabidopsis thaliana OX=3702 GN=MES11 PE=2 SV=1	S	Function unknown	PREDICTED: putative methylesterase 11, chloroplastic [Nicotiana tabacum]	molecular function: catalytic activity (GO:0003824)
gene10012	LOC107816147	7.83778	636	7.34456	577	6.06931	418	2.79488	190	3.52662	253	2.3212	174	0.000475731	1.26545	up	--	--	Cellular Component: membrane (GO:0016020);;	--	--	--	--	--	--	S	Function unknown	PREDICTED: uncharacterized protein LOC104239708 [Nicotiana sylvestris]	cellular component: membrane (GO:0016020)
gene10013	LOC107816149	11.7656	1146	9.9491	918	9.27314	758	4.80439	402	6.64102	562	3.41927	315	0.00186376	1.00602	up	--	--	Molecular Function: GTPase activity (GO:0003924);; Molecular Function: structural constituent of cytoskeleton (GO:0005200);; Molecular Function: GTP binding (GO:0005525);; Cellular Component: cytoplasm (GO:0005737);; Cellular Component: microtubule (GO:0005874);; Biological Process: microtubule-based process (GO:0007017);;	K07375|0|pop:POPTR_0011s16520g|K07375 tubulin beta | (RefSeq) tubulin beta chain family protein	Phagosome (ko04145)	[Z]	Cytoskeleton	Tubulin/FtsZ family, GTPase domain;; Tubulin C-terminal domain	Tubulin beta-7 chain OS=Oryza sativa subsp. japonica OX=39947 GN=TUBB7 PE=2 SV=2	Z	Cytoskeleton	PREDICTED: tubulin beta chain [Nicotiana sylvestris]	molecular function: catalytic activity (GO:0003824);; molecular function: structural molecule activity (GO:0005198);; molecular function: binding (GO:0005488);; cellular component: cell (GO:0005623);; cellular component: cell part (GO:0044464);; cellular component: organelle (GO:0043226);; cellular component: organelle part (GO:0044422);; cellular component: supramolecular complex (GO:0099080);; …
gene1003	LOC107816023	33.8951	4241	41.5037	5026	56.3135	5980	162.887	17085	117.123	12927	95.162	10991	0.000141648	-1.55806	down	[L]	Replication, recombination and repair	Molecular Function: RNA binding (GO:0003723);; Molecular Function: ATP-dependent RNA helicase activity (GO:0004004);; Molecular Function: ATP binding (GO:0005524);; Cellular Component: nucleus (GO:0005634);; Biological Process: RNA secondary structure unwinding (GO:0010501);;	K16911|0|sot:102582907|K16911 ATP-dependent RNA helicase DDX21 [EC:3.6.4.13] | (RefSeq) DEAD-box ATP-dependent RNA helicase 7-like	--	[A]	RNA processing and modification	DEAD/DEAH box helicase;; GUCT (NUC152) domain;; Helicase conserved C-terminal domain	DEAD-box ATP-dependent RNA helicase 7 OS=Spinacia oleracea OX=3562 GN=RH7 PE=2 SV=1	L	Replication, recombination and repair	PREDICTED: DEAD-box ATP-dependent RNA helicase 7-like [Nicotiana sylvestris]	molecular function: binding (GO:0005488);; molecular function: catalytic activity (GO:0003824);; cellular component: cell (GO:0005623);; cellular component: organelle (GO:0043226);; cellular component: cell part (GO:0044464);; biological process: metabolic process (GO:0008152);; biological process: cellular process (GO:0009987)
gene10042	LOC107816180	3.41908	369	4.42945	482	3.37423	319	5.89837	559	8.23412	818	7.71292	795	0.0022316	-1.02474	down	[G]	Carbohydrate transport and metabolism	--	--	--	--	--	Protein of unknown function, DUF547;; Leucine-zipper of ternary complex factor MIP1	--	--	--	PREDICTED: uncharacterized protein LOC107816180 isoform X1 [Nicotiana tabacum]	--
gene10046	LOC107816185	21.1968	1127	18.7302	964	13.6921	618	6.77277	302	7.58395	356	6.43275	316	0.000306066	1.33627	up	--	--	Molecular Function: DNA binding (GO:0003677);; Cellular Component: nucleus (GO:0005634);; Biological Process: regulation of transcription, DNA-templated (GO:0006355);;	--	--	--	--	No apical meristem (NAM) protein	NAC domain-containing protein 83 OS=Arabidopsis thaliana OX=3702 GN=NAC083 PE=1 SV=1	K	Transcription	PREDICTED: NAC transcription factor 29-like [Nicotiana sylvestris]	molecular function: binding (GO:0005488);; cellular component: cell (GO:0005623);; cellular component: organelle (GO:0043226);; cellular component: cell part (GO:0044464);; biological process: biological regulation (GO:0065007)
gene10086	LOC107816226	1.00409	124	1.44008	177	4.13714	441	5.82134	592	5.59681	603	6.40505	750	0.000389288	-1.48701	down	[DPM]	Cell cycle control, cell division, chromosome partitioning;; Inorganic ion transport and metabolism;; Cell wall/membrane/envelope biogenesis	Molecular Function: copper ion binding (GO:0005507);; Cellular Component: plant-type cell wall (GO:0009505);; Cellular Component: plasmodesma (GO:0009506);; Molecular Function: oxidoreductase activity, oxidizing metal ions (GO:0016722);; Cellular Component: anchored component of plasma membrane (GO:0046658);; Biological Process: oxidation-reduction process (GO:0055114);;	--	--	[Q]	Secondary metabolites biosynthesis, transport and catabolism	Multicopper oxidase;; Multicopper oxidase;; Multicopper oxidase	Monocopper oxidase-like protein SKU5 OS=Arabidopsis thaliana OX=3702 GN=SKU5 PE=1 SV=1	Q	Secondary metabolites biosynthesis, transport and catabolism	PREDICTED: monocopper oxidase-like protein SKU5 [Nicotiana tabacum]	molecular function: binding (GO:0005488);; cellular component: cell (GO:0005623);; cellular component: cell part (GO:0044464);; cellular component: cell junction (GO:0030054);; molecular function: catalytic activity (GO:0003824);; biological process: metabolic process (GO:0008152);; biological process: single-organism process (GO:0044699);; cellular component: membrane (GO:0016020);; cellular com…
gene10096	LOC107816237	6.18967	1042	5.31794	867	4.22313	604	15.7549	2224	12.6897	1885	8.27898	1287	0.00724857	-1.24952	down	--	--	--	K17710|0|spen:107026033|K17710 pentatricopeptide repeat domain-containing protein 1 | (RefSeq) pentatricopeptide repeat-containing protein At2g18940, chloroplastic	--	[R]	General function prediction only	PPR repeat family;; Pentatricopeptide repeat domain;; PPR repeat;; PPR repeat;; Pentacotripeptide-repeat region of PRORP;; Evolutionarily conserved signalling intermediate in Toll pathway;; Region in Clathrin and VPS;; Tetratricopeptide repeat;; Tetratricopeptide repeat	Pentatricopeptide repeat-containing protein At2g18940, chloroplastic OS=Arabidopsis thaliana OX=3702 GN=At2g18940 PE=2 SV=1	S	Function unknown	PREDICTED: pentatricopeptide repeat-containing protein At2g18940, chloroplastic-like [Nicotiana tabacum]	--
gene10103	LOC107816247	3.49943	691	4.22904	824	6.67477	1118	10.1684	1669	9.0885	1611	10.1834	1846	0.000353095	-1.07966	down	--	--	Molecular Function: acid phosphatase activity (GO:0003993);; Biological Process: dephosphorylation (GO:0016311);;	K13024|0|sot:102595799|K13024 inositol-hexakisphosphate/diphosphoinositol-pentakisphosphate 1-kinase [EC:2.7.4.24] | (RefSeq) inositol hexakisphosphate and diphosphoinositol-pentakisphosphate kinase 2	Phosphatidylinositol signaling system (ko04070)	[Z]	Cytoskeleton	Histidine phosphatase superfamily (branch 2)	Inositol hexakisphosphate and diphosphoinositol-pentakisphosphate kinase VIP2 OS=Arabidopsis thaliana OX=3702 GN=VIP2 PE=1 SV=1	S	Function unknown	PREDICTED: inositol hexakisphosphate and diphosphoinositol-pentakisphosphate kinase 2-like isoform X2 [Nicotiana tomentosiformis]	molecular function: catalytic activity (GO:0003824);; biological process: metabolic process (GO:0008152);; biological process: cellular process (GO:0009987)
gene10128	LOC107816273	35.3997	3592	36.2355	3513	23.2504	1977	11.6989	983	12.917	1157	9.60928	892	0.000240931	1.43949	up	[C]	Energy production and conversion	Cellular Component: cytosol (GO:0005829);; Molecular Function: oxidoreductase activity, acting on the aldehyde or oxo group of donors, NAD or NADP as acceptor (GO:0016620);; Biological Process: oxidation-reduction process (GO:0055114);;	K14085|0|sot:102598345|K14085 aldehyde dehydrogenase family 7 member A1 [EC:1.2.1.31 1.2.1.8 1.2.1.3] | (RefSeq) aldehyde dehydrogenase family 7 member B4	Glycolysis / Gluconeogenesis (ko00010);; Ascorbate and aldarate metabolism (ko00053);; Fatty acid degradation (ko00071);; Glycine, serine and threonine metabolism (ko00260);; Valine, leucine and isoleucine degradation (ko00280);; Lysine biosynthesis (ko00300);; Lysine degradation (ko00310);; Arginine and proline metabolism (ko00330);; Histidine metabolism (ko00340);; Tryptophan metabolism (ko0038…	[C]	Energy production and conversion	Aldehyde dehydrogenase family;; Aldehyde dehydrogenase family	Aldehyde dehydrogenase family 7 member B4 OS=Arabidopsis thaliana OX=3702 GN=ALDH7B4 PE=2 SV=3	C	Energy production and conversion	PREDICTED: aldehyde dehydrogenase family 7 member B4-like isoform X2 [Nicotiana tabacum]	cellular component: cell (GO:0005623);; cellular component: cell part (GO:0044464);; molecular function: catalytic activity (GO:0003824);; biological process: metabolic process (GO:0008152);; biological process: single-organism process (GO:0044699)
gene10146	LOC107816295	0.973654	67	1.1322	76	3.01373	176	5.23406	302	4.4463	270	4.8989	311	0.000236113	-1.57328	down	--	--	--	--	--	--	--	--	--	--	--	PREDICTED: uncharacterized protein DKFZp434B061-like [Nicotiana tabacum]	--
gene10149	LOC107816298	7.2226	1622	7.729	1739	13.3149	2685	16.8683	3264	28.9685	5519	23.9693	5037	0.000682349	-1.30129	down	[G]	Carbohydrate transport and metabolism	Molecular Function: polygalacturonase activity (GO:0004650);; Cellular Component: extracellular region (GO:0005576);; Biological Process: carbohydrate metabolic process (GO:0005975);; Molecular Function: lyase activity (GO:0016829);; Biological Process: cell wall organization (GO:0071555);;	--	--	--	--	Glycosyl hydrolases family 28;; Pectate lyase superfamily protein	Probable polygalacturonase OS=Vitis vinifera OX=29760 GN=GSVIVT00026920001 PE=1 SV=1	M	Cell wall/membrane/envelope biogenesis	PREDICTED: probable polygalacturonase [Nicotiana sylvestris]	molecular function: catalytic activity (GO:0003824);; cellular component: extracellular region (GO:0005576);; biological process: metabolic process (GO:0008152);; biological process: cellular process (GO:0009987);; biological process: cellular component organization or biogenesis (GO:0071840)
gene1015	LOC107816122	10.5905	525	8.8558	425	2.81984	119	0.434937	19	0.342713	15	0.591399	28	0.00170649	3.95683	up	--	--	Molecular Function: serine-type endopeptidase inhibitor activity (GO:0004867);; Biological Process: negative regulation of endopeptidase activity (GO:0010951);;	--	--	--	--	Potato type II proteinase inhibitor family	Proteinase inhibitor type-2 OS=Nicotiana tabacum OX=4097 PE=2 SV=1	--	--	PREDICTED: proteinase inhibitor type-2 [Nicotiana tabacum]	molecular function: molecular function regulator (GO:0098772);; biological process: biological regulation (GO:0065007)
gene10152	LOC107816302	21.4051	1828	28.6958	2371	63.011	4565	77.6635	5558	94.0236	7080	93.7637	7388	0.00032321	-1.2956	down	--	--	Cellular Component: integral component of membrane (GO:0016021);;	--	--	--	--	Fasciclin domain	Fasciclin-like arabinogalactan protein 1 OS=Arabidopsis thaliana OX=3702 GN=FLA1 PE=1 SV=1	M	Cell wall/membrane/envelope biogenesis	PREDICTED: fasciclin-like arabinogalactan protein 1 [Nicotiana tomentosiformis]	cellular component: membrane (GO:0016020);; cellular component: membrane part (GO:0044425)
gene10155	LOC107816305	19.015	2707	17.4286	2402	12.2958	1486	4.88399	583	7.15906	903	7.1511	940	0.000820486	1.30908	up	[M]	Cell wall/membrane/envelope biogenesis	Molecular Function: protein kinase activity (GO:0004672);; Molecular Function: ATP binding (GO:0005524);; Biological Process: protein phosphorylation (GO:0006468);; Cellular Component: integral component of membrane (GO:0016021);;	K04733|0|sot:102583097|K04733 interleukin-1 receptor-associated kinase 4 [EC:2.7.11.1] | (RefSeq) inactive receptor-like serine/threonine-protein kinase At2g40270	--	[T]	Signal transduction mechanisms	Protein tyrosine kinase;; Protein kinase domain;; Leucine rich repeat N-terminal domain;; Leucine rich repeat	Inactive receptor-like serine/threonine-protein kinase At2g40270 OS=Arabidopsis thaliana OX=3702 GN=At2g40270 PE=2 SV=2	T	Signal transduction mechanisms	PREDICTED: inactive receptor-like serine/threonine-protein kinase At2g40270 [Nicotiana tabacum]	molecular function: catalytic activity (GO:0003824);; biological process: metabolic process (GO:0008152);; biological process: cellular process (GO:0009987);; molecular function: binding (GO:0005488);; cellular component: membrane (GO:0016020);; cellular component: membrane part (GO:0044425)
gene10173	LOC107816325	53.2832	1588	49.0486	1415	43.8196	1109	21.1371	528	25.5743	672	20.7918	572	0.000429176	1.08059	up	--	--	Cellular Component: integral component of membrane (GO:0016021);;	--	--	--	--	Selenoprotein SelK_SelG	--	S	Function unknown	PREDICTED: selenoprotein K [Nicotiana tomentosiformis]	cellular component: membrane (GO:0016020);; cellular component: membrane part (GO:0044425)
gene10198	LOC107816353	52.2475	2415	32.8242	1469	21.6721	851	0.383198	15	0.638737	27	1.77656	76	1.36295e-06	5.2027	up	[O]	Posttranslational modification, protein turnover, chaperones	Molecular Function: glutathione transferase activity (GO:0004364);; Cellular Component: cytoplasm (GO:0005737);; Biological Process: glutathione metabolic process (GO:0006749);; Biological Process: toxin catabolic process (GO:0009407);;	K00799|6.29766e-121|spen:107001778|K00799 glutathione S-transferase [EC:2.5.1.18] | (RefSeq) probable glutathione S-transferase	Glutathione metabolism (ko00480)	[O]	Posttranslational modification, protein turnover, chaperones	Glutathione S-transferase, N-terminal domain;; Glutathione S-transferase, N-terminal domain;; Glutathione S-transferase, C-terminal domain;; Glutathione S-transferase, N-terminal domain	Probable glutathione S-transferase OS=Nicotiana tabacum OX=4097 PE=2 SV=1	O	Posttranslational modification, protein turnover, chaperones	PREDICTED: probable glutathione S-transferase [Nicotiana sylvestris]	molecular function: catalytic activity (GO:0003824);; cellular component: cell (GO:0005623);; cellular component: cell part (GO:0044464);; biological process: metabolic process (GO:0008152);; biological process: cellular process (GO:0009987);; biological process: single-organism process (GO:0044699);; biological process: response to stimulus (GO:0050896);; biological process: detoxification (GO:0…
gene10212	LOC107816369	12.33	1340	15.0448	1592	8.84157	818	6.83302	619	5.69341	537	4.75042	471	0.00859506	1.05565	up	[J]	Translation, ribosomal structure and biogenesis	Molecular Function: GTP binding (GO:0005525);; Cellular Component: chloroplast (GO:0009507);; Molecular Function: ribosome binding (GO:0043022);;	K03665|0|spen:107018011|K03665 GTPase | (RefSeq) GTPase HflX	--	[R]	General function prediction only	GTP-binding GTPase N-terminal;; GTP-binding GTPase Middle Region;; 50S ribosome-binding GTPase;; RsgA GTPase;; Ferrous iron transport protein B;; Dynamin family	GTP-binding protein At3g49725, chloroplastic OS=Arabidopsis thaliana OX=3702 GN=At3g49725 PE=2 SV=2	S	Function unknown	PREDICTED: GTPase HflX-like [Nicotiana tabacum]	molecular function: binding (GO:0005488);; cellular component: cell (GO:0005623);; cellular component: organelle (GO:0043226);; cellular component: cell part (GO:0044464)
gene10220	LOC107816376	1.43376	81	2.39645	130	1.96807	95	6.13926	289	4.22691	210	3.91333	203	0.00569848	-1.3399	down	--	--	--	K08059|1.08844e-127|sot:102601091|K08059 interferon, gamma-inducible protein 30 | (RefSeq) gamma-interferon-inducible lysosomal thiol reductase	--	[O]	Posttranslational modification, protein turnover, chaperones	Gamma interferon inducible lysosomal thiol reductase (GILT)	--	S	Function unknown	PREDICTED: gamma-interferon-inducible lysosomal thiol reductase isoform X2 [Nicotiana sylvestris]	--
gene10232	LOC107816388	1.88392	247	2.8141	357	3.21835	358	8.62879	948	7.42481	858	8.26444	999	4.26672e-08	-1.67089	down	[V]	Defense mechanisms	Molecular Function: ATP binding (GO:0005524);; Cellular Component: plasma membrane (GO:0005886);; Cellular Component: integral component of membrane (GO:0016021);; Molecular Function: ATPase activity, coupled to transmembrane movement of substances (GO:0042626);; Biological Process: transmembrane transport (GO:0055085);;	--	--	[Q]	Secondary metabolites biosynthesis, transport and catabolism	ABC-2 type transporter;; ABC transporter	ABC transporter G family member 5 OS=Arabidopsis thaliana OX=3702 GN=ABCG5 PE=2 SV=1	V	Defense mechanisms	PREDICTED: ABC transporter G family member 5 [Nicotiana tomentosiformis]	molecular function: binding (GO:0005488);; cellular component: cell (GO:0005623);; cellular component: membrane (GO:0016020);; cellular component: cell part (GO:0044464);; cellular component: membrane part (GO:0044425);; molecular function: catalytic activity (GO:0003824);; molecular function: transporter activity (GO:0005215);; biological process: localization (GO:0051179)
gene10272	LOC107816434	2.45913	247	3.31712	322	5.57273	474	7.94085	667	7.82372	691	6.68074	618	0.00199629	-1.03881	down	--	--	Biological Process: amino acid transmembrane transport (GO:0003333);; Cellular Component: plasma membrane (GO:0005886);; Molecular Function: amino acid transmembrane transporter activity (GO:0015171);; Cellular Component: integral component of membrane (GO:0016021);;	K13946|0|sly:100736477|K13946 auxin influx carrier (AUX1 LAX family) | (RefSeq) LAX2 protein	Plant hormone signal transduction (ko04075)	[E]	Amino acid transport and metabolism	Transmembrane amino acid transporter protein	Auxin transporter-like protein 5 OS=Medicago truncatula OX=3880 GN=LAX5 PE=2 SV=1	E	Amino acid transport and metabolism	PREDICTED: auxin transporter-like protein 2 [Nicotiana tomentosiformis]	biological process: single-organism process (GO:0044699);; biological process: localization (GO:0051179);; cellular component: cell (GO:0005623);; cellular component: membrane (GO:0016020);; cellular component: cell part (GO:0044464);; molecular function: transporter activity (GO:0005215);; cellular component: membrane part (GO:0044425)
gene10285	LOC107816446	5.77451	284	5.40941	258	2.99017	125	1.93409	80	1.27274	56	1.18866	54	0.00423128	1.65762	up	--	--	--	--	--	--	--	--	--	--	--	PREDICTED: uncharacterized protein LOC107816446 [Nicotiana tabacum]	--
gene10291	LOC107816453	43.4268	2958	41.5312	2738	41.4168	2395	1.03548	60	1.40725	85	1.47439	93	7.28283e-55	4.9609	up	--	--	Molecular Function: peroxidase activity (GO:0004601);; Cellular Component: extracellular region (GO:0005576);; Biological Process: response to oxidative stress (GO:0006979);; Molecular Function: heme binding (GO:0020037);; Biological Process: hydrogen peroxide catabolic process (GO:0042744);; Molecular Function: metal ion binding (GO:0046872);; Biological Process: oxidation-reduction process (GO:…	K00430|4.47406e-168|sot:102577694|K00430 peroxidase [EC:1.11.1.7] | (RefSeq) POPA, POX, peroxidase; Suberization-associated anionic peroxidase	Phenylpropanoid biosynthesis (ko00940)	--	--	Peroxidase	Suberization-associated anionic peroxidase OS=Solanum tuberosum OX=4113 PE=2 SV=2	--	--	suberization-associated anionic peroxidase-like precursor [Nicotiana tabacum]	molecular function: catalytic activity (GO:0003824);; molecular function: antioxidant activity (GO:0016209);; biological process: metabolic process (GO:0008152);; biological process: cellular process (GO:0009987);; biological process: single-organism process (GO:0044699);; biological process: response to stimulus (GO:0050896);; biological process: detoxification (GO:0098754);; cellular component:…
gene10308	LOC107816471	0.705158	48	0.881296	58	1.8851	107	3.36421	189	3.00193	178	2.50706	155	0.0072484	-1.40616	down	[H]	Coenzyme transport and metabolism	Molecular Function: catalytic activity (GO:0003824);; Biological Process: heat acclimation (GO:0010286);; Biological Process: posttranscriptional regulation of gene expression (GO:0010608);;	--	--	--	--	(2R)-phospho-3-sulfolactate synthase (ComA)	Protein HEAT-STRESS-ASSOCIATED 32 OS=Arabidopsis thaliana OX=3702 GN=HSA32 PE=2 SV=1	S	Function unknown	protein HEAT-STRESS-ASSOCIATED 32-like [Nicotiana tabacum]	molecular function: catalytic activity (GO:0003824);; biological process: response to stimulus (GO:0050896);; biological process: biological regulation (GO:0065007)
gene10309	LOC107816472	3.47674	316	2.8586	252	3.10064	240	6.01236	459	5.79162	465	6.71964	564	0.00645419	-1.01086	down	--	--	Molecular Function: NAD+ ADP-ribosyltransferase activity (GO:0003950);; Molecular Function: metal ion binding (GO:0046872);;	--	--	--	--	--	--	S	Function unknown	PREDICTED: uncharacterized protein LOC107816472 [Nicotiana tabacum]	molecular function: catalytic activity (GO:0003824);; molecular function: binding (GO:0005488)
gene10313	LOC107816476	0.112431	12	0.346648	34	0.268336	23	1.27272	105	1.36885	119	0.83861	77	0.0002112	-2.26275	down	--	--	--	--	--	--	--	GDP-fucose protein O-fucosyltransferase	O-fucosyltransferase 39 OS=Arabidopsis thaliana OX=3702 GN=OFUT39 PE=2 SV=1	S	Function unknown	PREDICTED: uncharacterized protein At1g04910-like [Nicotiana tabacum]	--
gene10325	LOC107816490	16.4998	1225	11.5481	830	6.19204	390	0.968042	61	1.1778	78	1.23916	85	0.000865503	3.30602	up	[I]	Lipid transport and metabolism	Biological Process: secondary shoot formation (GO:0010223);; Molecular Function: hydrolase activity, acting on ester bonds (GO:0016788);; Biological Process: strigolactone biosynthetic process (GO:1901601);;	--	--	--	--	Alpha/beta hydrolase family;; alpha/beta hydrolase fold	Probable strigolactone esterase DAD2 OS=Petunia hybrida OX=4102 GN=DAD2 PE=1 SV=1	S	Function unknown	PREDICTED: probable strigolactone esterase DAD2 [Nicotiana sylvestris]	biological process: multicellular organismal process (GO:0032501);; biological process: developmental process (GO:0032502);; biological process: single-organism process (GO:0044699);; molecular function: catalytic activity (GO:0003824);; biological process: metabolic process (GO:0008152);; biological process: cellular process (GO:0009987)
gene10336	LOC107816503	8.97385	1508	8.58397	1433	10.7491	1784	1.62483	269	2.21221	375	2.40727	302	4.25529e-14	2.20006	up	--	--	Molecular Function: ion channel activity (GO:0005216);; Cellular Component: integral component of membrane (GO:0016021);; Biological Process: ion transmembrane transport (GO:0034220);;	K05391|0|sly:101253874|K05391 cyclic nucleotide gated channel, other eukaryote | (RefSeq) CNGC15; cyclic nucleotide gated channel 15	Plant-pathogen interaction (ko04626)	[PT]	Inorganic ion transport and metabolism;; Signal transduction mechanisms	Ion transport protein	Probable cyclic nucleotide-gated ion channel 20, chloroplastic OS=Arabidopsis thaliana OX=3702 GN=CNGC20 PE=2 SV=1	U	Intracellular trafficking, secretion, and vesicular transport	PREDICTED: probable cyclic nucleotide-gated ion channel 20, chloroplastic isoform X1 [Nicotiana tabacum]	molecular function: transporter activity (GO:0005215);; biological process: localization (GO:0051179);; cellular component: membrane (GO:0016020);; cellular component: membrane part (GO:0044425)
gene10338	LOC107816504	8.60929	1666	10.4883	1855	8.89907	1393	4.54336	709	4.30953	728	4.31007	787	0.00104081	1.0089	up	[T]	Signal transduction mechanisms	Molecular Function: ion channel activity (GO:0005216);; Cellular Component: integral component of membrane (GO:0016021);; Biological Process: ion transmembrane transport (GO:0034220);;	K05391|0|sot:102579401|K05391 cyclic nucleotide gated channel, other eukaryote | (RefSeq) probable cyclic nucleotide-gated ion channel 20, chloroplastic	Plant-pathogen interaction (ko04626)	[PT]	Inorganic ion transport and metabolism;; Signal transduction mechanisms	Ion transport protein	Probable cyclic nucleotide-gated ion channel 20, chloroplastic OS=Arabidopsis thaliana OX=3702 GN=CNGC20 PE=2 SV=1	U	Intracellular trafficking, secretion, and vesicular transport	PREDICTED: probable cyclic nucleotide-gated ion channel 20, chloroplastic isoform X2 [Nicotiana sylvestris]	molecular function: transporter activity (GO:0005215);; biological process: localization (GO:0051179);; cellular component: membrane (GO:0016020);; cellular component: membrane part (GO:0044425)
gene10360	LOC107816530	41.4786	2622	41.0664	2512	29.0934	1561	3.74075	199	4.73792	265	3.50666	205	8.46303e-16	3.18405	up	--	--	Molecular Function: DNA binding (GO:0003677);; Cellular Component: nucleus (GO:0005634);; Biological Process: regulation of transcription, DNA-templated (GO:0006355);; Biological Process: negative regulation of abscisic acid-activated signaling pathway (GO:0009788);;	--	--	--	--	No apical meristem (NAM) protein	NAC domain-containing protein 2 OS=Arabidopsis thaliana OX=3702 GN=NAC002 PE=2 SV=2	S	Function unknown	PREDICTED: NAC domain-containing protein 2-like [Nicotiana tomentosiformis]	molecular function: binding (GO:0005488);; cellular component: cell (GO:0005623);; cellular component: organelle (GO:0043226);; cellular component: cell part (GO:0044464);; biological process: biological regulation (GO:0065007)
gene10365	LOC107816535	2.29012	319	1.80293	243	1.49317	177	0.534036	63	0.763795	94	0.830179	107	0.00560695	1.35446	up	--	--	Cellular Component: nucleus (GO:0005634);; Cellular Component: cytoplasm (GO:0005737);;	--	--	--	--	Armadillo/beta-catenin-like repeat	--	--	--	PREDICTED: uncharacterized protein LOC107816535 [Nicotiana tabacum]	cellular component: cell (GO:0005623);; cellular component: organelle (GO:0043226);; cellular component: cell part (GO:0044464)
gene1037	LOC107816365	1.45793	100	2.50005	150	4.17499	204	6.7733	322	7.26226	381	7.55883	412	0.000333994	-1.40991	down	[I]	Lipid transport and metabolism	Biological Process: fatty acid biosynthetic process (GO:0006633);; Molecular Function: acyl-[acyl-carrier-protein] hydrolase activity (GO:0016297);;	K10782|2.61357e-109|sind:105170561|K10782 fatty acyl-ACP thioesterase A [EC:3.1.2.14] | (RefSeq) oleoyl-acyl carrier protein thioesterase 1, chloroplastic	Fatty acid biosynthesis (ko00061)	--	--	Acyl-ACP thioesterase	Oleoyl-acyl carrier protein thioesterase 1, chloroplastic OS=Arabidopsis thaliana OX=3702 GN=FATA PE=1 SV=1	I	Lipid transport and metabolism	PREDICTED: oleoyl-acyl carrier protein thioesterase 1, chloroplastic-like [Nicotiana tabacum]	biological process: metabolic process (GO:0008152);; biological process: cellular process (GO:0009987);; biological process: single-organism process (GO:0044699);; molecular function: catalytic activity (GO:0003824)
gene10372	LOC107816544	0.615236	45	2.3266	162	4.40015	268	9.68716	583	7.72822	489	7.09216	470	5.3435e-06	-1.80911	down	[L]	Replication, recombination and repair	--	--	--	--	--	Development and cell death domain	B2 protein OS=Daucus carota OX=4039 PE=2 SV=1	S	Function unknown	PREDICTED: B2 protein-like [Nicotiana sylvestris]	--
gene10385	LOC107816558	2.09296	216	2.29177	229	2.74079	240	4.01384	347	5.38613	490	6.03826	575	0.00157822	-1.1635	down	[G]	Carbohydrate transport and metabolism	Biological Process: carbohydrate metabolic process (GO:0005975);; Molecular Function: beta-glucosidase activity (GO:0008422);; Cellular Component: chloroplast (GO:0009507);; Cellular Component: integral component of membrane (GO:0016021);; Cellular Component: apoplast (GO:0048046);; Biological Process: glycosyl compound metabolic process (GO:1901657);;	K01188|0|sot:102597190|K01188 beta-glucosidase [EC:3.2.1.21] | (RefSeq) beta-glucosidase 40-like	Cyanoamino acid metabolism (ko00460);; Starch and sucrose metabolism (ko00500);; Phenylpropanoid biosynthesis (ko00940)	[G]	Carbohydrate transport and metabolism	Glycosyl hydrolase family 1;; Cellulase (glycosyl hydrolase family 5)	Beta-glucosidase 40 OS=Arabidopsis thaliana OX=3702 GN=BGLU40 PE=2 SV=1	G	Carbohydrate transport and metabolism	PREDICTED: beta-glucosidase 40-like [Nicotiana sylvestris]	biological process: metabolic process (GO:0008152);; molecular function: catalytic activity (GO:0003824);; cellular component: cell (GO:0005623);; cellular component: organelle (GO:0043226);; cellular component: cell part (GO:0044464);; cellular component: membrane (GO:0016020);; cellular component: membrane part (GO:0044425);; cellular component: extracellular region (GO:0005576);; biological pr…
gene10394	LOC107816567	0.88648	63	0.919428	63	1.24198	75	0.101781	7	0.063083	4	0.114517	8	2.84645e-06	3.27686	up	--	--	--	--	--	--	--	Plant protein of unknown function	--	--	--	PREDICTED: uncharacterized protein LOC104092639 [Nicotiana tomentosiformis]	--
gene10402	LOC107816577	69.4467	3522	66.3128	3255	44.8622	1931	14.7611	628	18.4137	824	18.13	849	7.60205e-06	1.78282	up	[O]	Posttranslational modification, protein turnover, chaperones	Cellular Component: cytosol (GO:0005829);; Biological Process: proteolysis (GO:0006508);; Molecular Function: pyroglutamyl-peptidase activity (GO:0016920);;	K01304|1.73795e-148|spen:107007807|K01304 pyroglutamyl-peptidase [EC:3.4.19.3] | (RefSeq) pyrrolidone-carboxylate peptidase	--	[O]	Posttranslational modification, protein turnover, chaperones	Pyroglutamyl peptidase	--	O	Posttranslational modification, protein turnover, chaperones	PREDICTED: uncharacterized protein LOC104108517 [Nicotiana tomentosiformis]	cellular component: cell (GO:0005623);; cellular component: cell part (GO:0044464);; biological process: metabolic process (GO:0008152);; molecular function: catalytic activity (GO:0003824)
gene1041	LOC107816477	2.79464	187	3.66895	237	5.17377	293	10.0002	559	7.57847	446	6.89126	425	0.00239784	-1.12276	down	--	--	Cellular Component: endoplasmic reticulum (GO:0005783);; Biological Process: intracellular protein transport (GO:0006886);; Cellular Component: integral component of membrane (GO:0016021);;	K14009|1.78102e-105|spen:107029456|K14009 B-cell receptor-associated protein 31 | (RefSeq) uncharacterized LOC107029456	Protein processing in endoplasmic reticulum (ko04141)	[V]	Defense mechanisms	--	--	S	Function unknown	PREDICTED: uncharacterized protein LOC104104089 [Nicotiana tomentosiformis]	cellular component: cell (GO:0005623);; cellular component: organelle (GO:0043226);; cellular component: cell part (GO:0044464);; biological process: localization (GO:0051179);; cellular component: membrane (GO:0016020);; cellular component: membrane part (GO:0044425)
gene10463	LOC107816644	1.88621	153	2.09657	164	1.90301	131	0	0	0	0	0	0	5.49979e-22	Inf	up	--	--	--	--	--	[TZ]	Signal transduction mechanisms;; Cytoskeleton	Protein DA1	Protein DA1-related 6 OS=Arabidopsis thaliana OX=3702 GN=DAR6 PE=2 SV=1	S	Function unknown	PREDICTED: protein DA1-related 6-like [Nicotiana tabacum]	--
gene10468	LOC107816650	8.40992	729	8.12071	681	7.07775	521	3.46327	253	3.13691	241	4.00834	321	0.00143675	1.11036	up	[S]	Function unknown	--	--	--	--	--	--	IQ domain-containing protein IQM3 OS=Arabidopsis thaliana OX=3702 GN=IQM3 PE=2 SV=1	S	Function unknown	PREDICTED: IQ domain-containing protein IQM3-like isoform X2 [Nicotiana tabacum]	--
gene10473	LOC107816657	1.31347	42	0.649188	20	1.87284	51	2.5618	69	4.52187	127	4.96593	146	0.00361557	-1.69796	down	--	--	Molecular Function: transcription factor activity, sequence-specific DNA binding (GO:0003700);; Cellular Component: nucleus (GO:0005634);; Biological Process: regulation of transcription, DNA-templated (GO:0006355);; Molecular Function: sequence-specific DNA binding (GO:0043565);;	K09338|1.52807e-53|spen:107021327|K09338 homeobox-leucine zipper protein | (RefSeq) homeobox-leucine zipper protein HAT4	--	[K]	Transcription	Homeobox associated leucine zipper	Homeobox-leucine zipper protein HAT4 OS=Arabidopsis thaliana OX=3702 GN=HAT4 PE=1 SV=1	K	Transcription	PREDICTED: homeobox-leucine zipper protein HAT4-like [Nicotiana tabacum]	molecular function: nucleic acid binding transcription factor activity (GO:0001071);; biological process: biological regulation (GO:0065007);; cellular component: cell (GO:0005623);; cellular component: organelle (GO:0043226);; cellular component: cell part (GO:0044464);; molecular function: binding (GO:0005488)
gene10484	LOC107816669	12.1864	1966	11.7508	1839	9.89511	1359	3.91176	526	5.7887	822	4.81546	715	7.36285e-05	1.19248	up	--	--	Cellular Component: endoplasmic reticulum (GO:0005783);;	--	--	[R]	General function prediction only	C2 domain	Synaptotagmin-4 OS=Arabidopsis thaliana OX=3702 GN=SYT4 PE=2 SV=1	S	Function unknown	PREDICTED: synaptotagmin-5-like isoform X1 [Nicotiana tabacum]	cellular component: cell (GO:0005623);; cellular component: organelle (GO:0043226);; cellular component: cell part (GO:0044464)
gene10487	LOC107816672	21.7273	2026	23.3871	2110	15.247	1207	2.79298	219	4.80892	396	3.94906	340	3.82552e-09	2.34971	up	--	--	Cellular Component: integral component of membrane (GO:0016021);;	--	--	--	--	Stress up-regulated Nod 19	--	S	Function unknown	PREDICTED: uncharacterized protein LOC107816672 [Nicotiana tabacum]	cellular component: membrane (GO:0016020);; cellular component: membrane part (GO:0044425)
gene10490	LOC107816677	96.9378	13689	91.0674	12446	97.6856	11708	32.5176	3850	28.5734	3560	32.8881	4288	6.90632e-05	1.56271	up	[O]	Posttranslational modification, protein turnover, chaperones	Molecular Function: ATP binding (GO:0005524);; Biological Process: protein folding (GO:0006457);; Biological Process: response to stress (GO:0006950);; Molecular Function: unfolded protein binding (GO:0051082);;	K09487|0|sind:105166069|K09487 heat shock protein 90kDa beta | (RefSeq) endoplasmin homolog	Protein processing in endoplasmic reticulum (ko04141);; Plant-pathogen interaction (ko04626)	[O]	Posttranslational modification, protein turnover, chaperones	Hsp90 protein;; Histidine kinase-, DNA gyrase B-, and HSP90-like ATPase;; Histidine kinase-, DNA gyrase B-, and HSP90-like ATPase	Endoplasmin homolog OS=Catharanthus roseus OX=4058 GN=HSP90 PE=2 SV=1	O	Posttranslational modification, protein turnover, chaperones	PREDICTED: endoplasmin homolog [Nicotiana tabacum]	molecular function: binding (GO:0005488);; biological process: cellular process (GO:0009987);; biological process: response to stimulus (GO:0050896)
gene10513	LOC107816701	5.76142	257	11.2604	487	20.8551	785	32.2992	1199	23.288	911	25.8472	1058	0.00714663	-1.16523	down	--	--	Molecular Function: magnesium ion binding (GO:0000287);; Cellular Component: chloroplast (GO:0009507);; Molecular Function: terpene synthase activity (GO:0010333);; Biological Process: copal-8-ol diphosphate(3-) catabolic process (GO:1902242);; Biological Process: cis-abienol biosynthetic process (GO:1902246);;	K04121|1.55187e-85|sly:101247446|K04121 ent-kaurene synthase [EC:4.2.3.19] | (RefSeq) TPS21; terpene synthase 21	Diterpenoid biosynthesis (ko00904)	--	--	Terpene synthase family, metal binding domain	Cis-abienol synthase, chloroplastic OS=Nicotiana tabacum OX=4097 GN=ABS PE=1 SV=1	--	--	PREDICTED: cis-abienol synthase, chloroplastic, partial [Nicotiana tomentosiformis]	molecular function: binding (GO:0005488);; cellular component: cell (GO:0005623);; cellular component: organelle (GO:0043226);; cellular component: cell part (GO:0044464);; molecular function: catalytic activity (GO:0003824);; biological process: metabolic process (GO:0008152);; biological process: cellular process (GO:0009987);; biological process: single-organism process (GO:0044699)
gene10518	LOC107816709	6.46415	577	9.23487	810	11.1552	927	2.41264	176	1.96708	149	2.86003	229	5.35431e-06	1.94151	up	[HC]	Coenzyme transport and metabolism;; Energy production and conversion	Molecular Function: monooxygenase activity (GO:0004497);; Cellular Component: integral component of membrane (GO:0016021);; Biological Process: secondary metabolite biosynthetic process (GO:0044550);; Biological Process: oxidation-reduction process (GO:0055114);; Molecular Function: FAD binding (GO:0071949);;	--	--	[CR]	Energy production and conversion;; General function prediction only	FAD binding domain;; Lycopene cyclase protein;; FAD binding domain	Monooxygenase 2 OS=Arabidopsis thaliana OX=3702 GN=MO2 PE=2 SV=1	CH	Energy production and conversion;; Coenzyme transport and metabolism	PREDICTED: FAD-dependent urate hydroxylase-like isoform X1 [Nicotiana tabacum]	molecular function: catalytic activity (GO:0003824);; biological process: metabolic process (GO:0008152);; biological process: single-organism process (GO:0044699);; cellular component: membrane (GO:0016020);; cellular component: membrane part (GO:0044425);; molecular function: binding (GO:0005488)
gene10544	LOC107816735	0.242744	25	0.61874	60	0.588002	50	1.41666	119	1.33705	118	1.44105	133	0.00677	-1.58306	down	[G]	Carbohydrate transport and metabolism	Biological Process: flavonoid biosynthetic process (GO:0009813);; Cellular Component: intracellular membrane-bounded organelle (GO:0043231);; Biological Process: flavonoid glucuronidation (GO:0052696);; Molecular Function: quercetin 3-O-glucosyltransferase activity (GO:0080043);; Molecular Function: quercetin 7-O-glucosyltransferase activity (GO:0080044);;	--	--	[GC]	Carbohydrate transport and metabolism;; Energy production and conversion	UDP-glucoronosyl and UDP-glucosyl transferase	7-deoxyloganetic acid glucosyltransferase OS=Catharanthus roseus OX=4058 GN=UGT709C2 PE=1 SV=1	S	Function unknown	PREDICTED: 7-deoxyloganetic acid glucosyltransferase-like [Nicotiana tabacum]	biological process: metabolic process (GO:0008152);; cellular component: cell (GO:0005623);; cellular component: organelle (GO:0043226);; cellular component: cell part (GO:0044464);; biological process: cellular process (GO:0009987);; biological process: single-organism process (GO:0044699);; molecular function: catalytic activity (GO:0003824)
gene10551	LOC107816743	3.70826	346	3.83813	356	7.36594	596	9.86364	785	9.99586	843	9.95822	882	0.000817269	-1.06416	down	--	--	Molecular Function: RNA polymerase II regulatory region sequence-specific DNA binding (GO:0000977);; Molecular Function: RNA polymerase II transcription factor binding (GO:0001085);; Molecular Function: transcriptional activator activity, RNA polymerase II transcription regulatory region sequence-specific binding (GO:0001228);; Molecular Function: chromatin binding (GO:0003682);; Cellular Compone…	--	--	[K]	Transcription	GATA zinc finger	GATA transcription factor 8 OS=Arabidopsis thaliana OX=3702 GN=GATA8 PE=2 SV=1	K	Transcription	PREDICTED: GATA transcription factor 8-like [Nicotiana sylvestris]	molecular function: binding (GO:0005488);; molecular function: nucleic acid binding transcription factor activity (GO:0001071);; biological process: biological regulation (GO:0065007);; cellular component: cell (GO:0005623);; cellular component: organelle (GO:0043226);; cellular component: cell part (GO:0044464);; cellular component: macromolecular complex (GO:0032991);; biological process: cellu…
gene10572	LOC107816766	14.3243	629	14.6211	622	10.3483	386	0	0	0	0	0	0	9.80348e-48	Inf	up	[O]	Posttranslational modification, protein turnover, chaperones	Molecular Function: cysteine-type endopeptidase activity (GO:0004197);; Cellular Component: extracellular space (GO:0005615);; Cellular Component: lysosome (GO:0005764);; Biological Process: response to water deprivation (GO:0009414);; Cellular Component: integral component of membrane (GO:0016021);; Biological Process: proteolysis involved in cellular protein catabolic process (GO:0051603);;	--	--	[O]	Posttranslational modification, protein turnover, chaperones	Papain family cysteine protease	Senescence-specific cysteine protease SAG12 OS=Arabidopsis thaliana OX=3702 GN=SAG12 PE=1 SV=1	O	Posttranslational modification, protein turnover, chaperones	PREDICTED: vignain-like, partial [Nicotiana sylvestris]	molecular function: catalytic activity (GO:0003824);; biological process: metabolic process (GO:0008152);; cellular component: extracellular region (GO:0005576);; cellular component: extracellular region part (GO:0044421);; cellular component: cell (GO:0005623);; cellular component: organelle (GO:0043226);; cellular component: cell part (GO:0044464);; biological process: response to stimulus (GO:…
gene10618	LOC107816819	2.85531	217	3.04572	224	2.24465	145	0.44953	29	0.592203	41	0.399378	28	3.01318e-06	2.44213	up	[S]	Function unknown	Cellular Component: integral component of membrane (GO:0016021);;	--	--	--	--	SNARE associated Golgi protein	--	S	Function unknown	PREDICTED: transmembrane protein 64-like [Nicotiana tabacum]	cellular component: membrane (GO:0016020);; cellular component: membrane part (GO:0044425)
gene10638	LOC107816842	98.0405	5448	87.9809	4731	77.7698	3668	29.9224	1394	52.1987	2559	38.6804	1984	0.00164629	1.09261	up	--	--	Molecular Function: signal transducer activity (GO:0004871);; Biological Process: defense response (GO:0006952);; Biological Process: signal transduction (GO:0007165);; Cellular Component: plasmodesma (GO:0009506);; Cellular Component: integral component of membrane (GO:0016021);; Cellular Component: anchored component of plasma membrane (GO:0046658);;	--	--	--	--	Late embryogenesis abundant protein	NDR1/HIN1-like protein 1 OS=Arabidopsis thaliana OX=3702 GN=NHL1 PE=2 SV=1	S	Function unknown	PREDICTED: protein YLS9-like [Nicotiana tabacum]	molecular function: signal transducer activity (GO:0004871);; biological process: response to stimulus (GO:0050896);; biological process: cellular process (GO:0009987);; biological process: biological regulation (GO:0065007);; cellular component: cell junction (GO:0030054);; cellular component: membrane (GO:0016020);; cellular component: membrane part (GO:0044425);; cellular component: cell (GO:0…
gene10639	LOC107816843	4.37861	270	2.9484	176	3.07756	161	0.038989	3	0	0	0	0	5.06716e-22	7.46982	up	--	--	Cellular Component: membrane (GO:0016020);; Molecular Function: metal ion binding (GO:0046872);;	K19038|2.16319e-77|sot:102592686|K19038 E3 ubiquitin-protein ligase ATL41 [EC:2.3.2.27] | (RefSeq) E3 ubiquitin-protein ligase ATL41-like	--	[O]	Posttranslational modification, protein turnover, chaperones	Ring finger domain;; RING-like zinc finger;; RING-H2 zinc finger domain;; Zinc finger, C3HC4 type (RING finger);; Zinc finger, C3HC4 type (RING finger);; Anaphase-promoting complex subunit 11 RING-H2 finger	E3 ubiquitin-protein ligase ATL41 OS=Arabidopsis thaliana OX=3702 GN=ATL41 PE=1 SV=1	O	Posttranslational modification, protein turnover, chaperones	PREDICTED: RING-H2 finger protein ATL40-like [Nicotiana tabacum]	cellular component: membrane (GO:0016020);; molecular function: binding (GO:0005488)
gene10647	LOC107816855	1.22177	166	1.01848	134	1.13661	131	3.76707	427	2.51335	300	2.80161	350	0.000311147	-1.45807	down	[K]	Transcription	Molecular Function: protein kinase activity (GO:0004672);; Molecular Function: ATP binding (GO:0005524);; Biological Process: protein phosphorylation (GO:0006468);; Cellular Component: integral component of membrane (GO:0016021);;	--	--	--	--	Protein tyrosine kinase;; Protein kinase domain;; Leucine rich repeat;; Leucine rich repeat N-terminal domain;; Leucine Rich Repeat	Protein NSP-INTERACTING KINASE 2 OS=Arabidopsis thaliana OX=3702 GN=NIK2 PE=1 SV=1	S	Function unknown	PREDICTED: probable LRR receptor-like serine/threonine-protein kinase At1g34110 [Nicotiana tabacum]	molecular function: catalytic activity (GO:0003824);; biological process: metabolic process (GO:0008152);; biological process: cellular process (GO:0009987);; molecular function: binding (GO:0005488);; cellular component: membrane (GO:0016020);; cellular component: membrane part (GO:0044425)
gene10671	LOC107816878	2.86924	234	2.72771	214	2.26509	159	0.815867	59	0.810659	62	0.776268	63	0.00210483	1.58552	up	[BQ]	Chromatin structure and dynamics;; Secondary metabolites biosynthesis, transport and catabolism	Molecular Function: hydrolase activity (GO:0016787);;	K11418|0|sot:102595280|K11418 histone deacetylase 11 [EC:3.5.1.98] | (RefSeq) histone deacetylase 2	--	[B]	Chromatin structure and dynamics	Histone deacetylase domain	Histone deacetylase 2 OS=Arabidopsis thaliana OX=3702 GN=HDA2 PE=2 SV=2	BQ	Chromatin structure and dynamics;; Secondary metabolites biosynthesis, transport and catabolism	PREDICTED: histone deacetylase 2 [Nicotiana sylvestris]	molecular function: catalytic activity (GO:0003824)
gene10680	LOC107816889	6.68693	2135	7.35156	2271	6.81066	1846	1.84817	495	2.79747	791	2.61702	774	5.38958e-07	1.47502	up	--	--	Molecular Function: actin binding (GO:0003779);;	--	--	--	--	KIP1-like protein	Protein NETWORKED 1D OS=Arabidopsis thaliana OX=3702 GN=NET1D PE=3 SV=1	S	Function unknown	PREDICTED: protein NETWORKED 1D-like [Nicotiana tabacum]	molecular function: binding (GO:0005488)
gene10700	LOC107816910	34.6282	1229	33.2741	1143	32.3541	975	5.6812	169	9.00196	282	7.64592	251	2.15334e-12	2.12676	up	--	--	--	--	--	--	--	--	--	--	--	PREDICTED: uncharacterized protein LOC107816910 [Nicotiana tabacum]	--
gene10701	LOC107816911	0.542857	74	1.24708	164	0.687062	80	0	0	0	0	0	0	2.01748e-10	Inf	up	[T]	Signal transduction mechanisms	Molecular Function: protein serine/threonine kinase activity (GO:0004674);; Molecular Function: ATP binding (GO:0005524);; Cellular Component: plasma membrane (GO:0005886);; Biological Process: protein phosphorylation (GO:0006468);; Biological Process: recognition of pollen (GO:0048544);;	K04733|0|sly:101254732|K04733 interleukin-1 receptor-associated kinase 4 [EC:2.7.11.1] | (RefSeq) G-type lectin S-receptor-like serine/threonine-protein kinase LECRK4	--	--	--	Protein kinase domain;; Protein tyrosine kinase;; D-mannose binding lectin;; S-locus glycoprotein domain	G-type lectin S-receptor-like serine/threonine-protein kinase LECRK4 OS=Oryza sativa subsp. japonica OX=39947 GN=LECRK4 PE=3 SV=1	T	Signal transduction mechanisms	PREDICTED: G-type lectin S-receptor-like serine/threonine-protein kinase RLK1 [Nicotiana tabacum]	molecular function: catalytic activity (GO:0003824);; biological process: metabolic process (GO:0008152);; biological process: cellular process (GO:0009987);; molecular function: binding (GO:0005488);; cellular component: cell (GO:0005623);; cellular component: membrane (GO:0016020);; cellular component: cell part (GO:0044464);; biological process: reproduction (GO:0000003);; biological process: …
gene10702	LOC107816912	4.3658	596	3.82622	506	1.83136	213	0.017606	3	0.033461	5	0.079945	11	3.19552e-09	5.98117	up	--		Molecular Function: protein serine/threonine kinase activity (GO:0004674);; Molecular Function: ATP binding (GO:0005524);; Cellular Component: plasma membrane (GO:0005886);; Biological Process: protein phosphorylation (GO:0006468);; Cellular Component: integral component of membrane (GO:0016021);; Biological Process: recognition of pollen (GO:0048544);;	K04733|0|sot:107063133|K04733 interleukin-1 receptor-associated kinase 4 [EC:2.7.11.1] | (RefSeq) G-type lectin S-receptor-like serine/threonine-protein kinase RLK1	--	--	--	Protein kinase domain;; Protein tyrosine kinase;; S-locus glycoprotein domain;; D-mannose binding lectin	G-type lectin S-receptor-like serine/threonine-protein kinase LECRK1 OS=Oryza sativa subsp. indica OX=39946 GN=LECRK1 PE=1 SV=2	T	Signal transduction mechanisms	PREDICTED: G-type lectin S-receptor-like serine/threonine-protein kinase RLK1 [Nicotiana tabacum]	molecular function: catalytic activity (GO:0003824);; biological process: metabolic process (GO:0008152);; biological process: cellular process (GO:0009987);; molecular function: binding (GO:0005488);; cellular component: cell (GO:0005623);; cellular component: membrane (GO:0016020);; cellular component: cell part (GO:0044464);; cellular component: membrane part (GO:0044425);; biological process:…
gene10714	LOC107816927	2.81556	413	3.52871	442	3.87651	451	9.12017	986	7.50318	858	6.11594	724	0.000574062	-1.1087	down	--	--	Molecular Function: phosphoprotein binding (GO:0051219);;	--	--	--	--	--	Interactor of constitutive active ROPs 2, chloroplastic OS=Arabidopsis thaliana OX=3702 GN=ICR2 PE=1 SV=1	S	Function unknown	interactor of constitutive active ROPs 2, chloroplastic-like [Nicotiana tabacum]	molecular function: binding (GO:0005488)
gene10743	LOC107816959	12.4325	1327	11.812	1231	11.44	1009	4.98818	447	4.41216	414	4.99655	486	2.98708e-05	1.27031	up	--	--	Molecular Function: acetylglucosaminyltransferase activity (GO:0008375);; Cellular Component: membrane (GO:0016020);;	--	--	[G]	Carbohydrate transport and metabolism	Core-2/I-Branching enzyme	Beta-glucuronosyltransferase GlcAT14B OS=Arabidopsis thaliana OX=3702 GN=GLCAT14B PE=2 SV=1	S	Function unknown	PREDICTED: xylosyltransferase 2-like [Nicotiana sylvestris]	molecular function: catalytic activity (GO:0003824);; cellular component: membrane (GO:0016020)
gene1075	LOC107816815	10.5419	381	8.88414	311	8.54866	262	2.10699	64	3.98887	128	4.10059	137	0.00143766	1.41267	up	--	--	--	K06699|1.22276e-94|sot:102597401|K06699 proteasome activator subunit 4 | (RefSeq) proteasome activator subunit 4	Proteasome (ko03050)	[S]	Function unknown	--	Proteasome activator subunit 4 OS=Arabidopsis thaliana OX=3702 GN=PA200 PE=2 SV=2	O	Posttranslational modification, protein turnover, chaperones	PREDICTED: proteasome activator subunit 4-like [Nicotiana tabacum]	--
gene10755	LOC107816973	3.31143	360	4.03366	424	2.76964	255	0.200204	19	0.168175	17	0.301332	31	2.69119e-16	3.81934	up	[M]	Cell wall/membrane/envelope biogenesis	Cellular Component: integral component of membrane (GO:0016021);;	--	--	--	--	Glycosyltransferase family 92;; Glycosyl transferase family 2	Glycosyltransferase family 92 protein RCOM_0530710 OS=Ricinus communis OX=3988 GN=RCOM_0530710 PE=3 SV=1	M	Cell wall/membrane/envelope biogenesis	PREDICTED: UPF0392 protein RCOM_0530710 [Nicotiana sylvestris]	cellular component: membrane (GO:0016020);; cellular component: membrane part (GO:0044425)
gene10776	LOC107816996	1.05405	65	1.48739	88	2.40894	125	3.60219	184	5.80521	312	5.52424	308	0.000236177	-1.64032	down	--	--	Cellular Component: integral component of membrane (GO:0016021);;	--	--	--	--	Domain of unknown function (DUF4281)	Protein ABA DEFICIENT 4, chloroplastic OS=Arabidopsis thaliana OX=3702 GN=ABA4 PE=2 SV=1	S	Function unknown	PREDICTED: protein ABA DEFICIENT 4, chloroplastic-like isoform X1 [Nicotiana tabacum]	cellular component: membrane (GO:0016020);; cellular component: membrane part (GO:0044425)
gene10784	LOC107817005	7.74817	1311	14.2556	1555	5.59271	1073	1.28223	250	1.57778	320	1.63381	322	8.95679e-12	2.00922	up	--	--	--	--	--	--	--	IQ calmodulin-binding motif;; MYB-CC type transfactor, LHEQLE motif	Protein IQ-DOMAIN 1 OS=Arabidopsis thaliana OX=3702 GN=IQD1 PE=1 SV=1	Z	Cytoskeleton	PREDICTED: protein IQ-DOMAIN 1-like [Nicotiana tomentosiformis]	--
gene10819	LOC107817046	67.5354	5464	76.9698	6029	128.948	8859	343.438	23289	309.795	22116	196.69	14752	0.000105355	-1.68687	down	[M]	Cell wall/membrane/envelope biogenesis	Molecular Function: RNA polymerase II transcription cofactor activity (GO:0001104);; Biological Process: regulation of transcription from RNA polymerase II promoter (GO:0006357);; Cellular Component: mediator complex (GO:0016592);; Molecular Function: GDP-mannose 3,5-epimerase activity (GO:0047918);; Molecular Function: coenzyme binding (GO:0050662);;	K10046|0|sly:100316902|K10046 GDP-D-mannose 3', 5'-epimerase [EC:5.1.3.18 5.1.3.-] | (RefSeq) GME1; GDP-mannose 3',5'-epimerase	Ascorbate and aldarate metabolism (ko00053);; Amino sugar and nucleotide sugar metabolism (ko00520)	[GM]	Carbohydrate transport and metabolism;; Cell wall/membrane/envelope biogenesis	NAD dependent epimerase/dehydratase family;; GDP-mannose 4,6 dehydratase;; 3-beta hydroxysteroid dehydrogenase/isomerase family;; NAD(P)H-binding;; Male sterility protein;; Polysaccharide biosynthesis protein	GDP-mannose 3,5-epimerase 1 OS=Oryza sativa subsp. indica OX=39946 GN=OsI_032456 PE=2 SV=1	M	Cell wall/membrane/envelope biogenesis	PREDICTED: GDP-mannose 3,5-epimerase 1-like [Nicotiana sylvestris]	molecular function: transcription factor activity, protein binding (GO:0000988);; biological process: biological regulation (GO:0065007);; cellular component: cell (GO:0005623);; cellular component: membrane-enclosed lumen (GO:0031974);; cellular component: macromolecular complex (GO:0032991);; cellular component: organelle (GO:0043226);; cellular component: organelle part (GO:0044422);; cellular…
gene10850	LOC107817085	3.06032	280	3.22972	286	3.27671	255	0.924406	71	1.57082	127	0.776003	66	0.00124156	1.50824	up	[J]	Translation, ribosomal structure and biogenesis	Molecular Function: nucleic acid binding (GO:0003676);; Cellular Component: nucleus (GO:0005634);; Cellular Component: cytoplasm (GO:0005737);; Molecular Function: 3'-5' exonuclease activity (GO:0008408);; Biological Process: nucleic acid phosphodiester bond hydrolysis (GO:0090305);;	--	--	[R]	General function prediction only	3'-5' exonuclease	Werner Syndrome-like exonuclease OS=Arabidopsis thaliana OX=3702 GN=WEX PE=1 SV=1	S	Function unknown	PREDICTED: Werner Syndrome-like exonuclease [Nicotiana tabacum]	molecular function: binding (GO:0005488);; cellular component: cell (GO:0005623);; cellular component: organelle (GO:0043226);; cellular component: cell part (GO:0044464);; molecular function: catalytic activity (GO:0003824);; biological process: metabolic process (GO:0008152);; biological process: cellular process (GO:0009987)
gene10867	LOC107817101	0.294479	40	0.651025	82	0.997623	110	2.29135	240	2.56816	293	1.69494	189	0.000165688	-1.75478	down	[I]	Lipid transport and metabolism	Molecular Function: iron ion binding (GO:0005506);; Biological Process: fatty acid biosynthetic process (GO:0006633);; Cellular Component: integral component of membrane (GO:0016021);; Molecular Function: oxidoreductase activity (GO:0016491);; Biological Process: oxidation-reduction process (GO:0055114);;	K15404|0|sot:102599945|K15404 aldehyde decarbonylase [EC:4.1.99.5] | (RefSeq) protein ECERIFERUM 1-like	Cutin, suberine and wax biosynthesis (ko00073)	--	--	WAX2 C-terminal domain;; Fatty acid hydroxylase superfamily	Protein ECERIFERUM 1 OS=Arabidopsis thaliana OX=3702 GN=CER1 PE=1 SV=1	S	Function unknown	PREDICTED: protein ECERIFERUM 1-like isoform X1 [Nicotiana sylvestris]	molecular function: binding (GO:0005488);; biological process: metabolic process (GO:0008152);; biological process: cellular process (GO:0009987);; biological process: single-organism process (GO:0044699);; cellular component: membrane (GO:0016020);; cellular component: membrane part (GO:0044425);; molecular function: catalytic activity (GO:0003824)
gene1087	LOC107816945	1.14251	76	3.0416	184	4.91132	287	8.58444	485	8.54377	515	7.52851	488	1.15121e-05	-1.55349	down	--	--	Cellular Component: extracellular region (GO:0005576);; Cellular Component: cell wall (GO:0005618);; Biological Process: plant-type cell wall organization (GO:0009664);; Cellular Component: membrane (GO:0016020);;	--	--	--	--	Pollen allergen;; Lytic transglycolase	Expansin-A4 OS=Arabidopsis thaliana OX=3702 GN=EXPA4 PE=1 SV=1	G	Carbohydrate transport and metabolism	PREDICTED: expansin-A6-like [Nicotiana sylvestris]	cellular component: extracellular region (GO:0005576);; cellular component: cell (GO:0005623);; cellular component: cell part (GO:0044464);; biological process: cellular process (GO:0009987);; biological process: cellular component organization or biogenesis (GO:0071840);; cellular component: membrane (GO:0016020)
gene1088	LOC107816958	3.35035	197	3.53067	200	2.07097	103	0.780706	39	0.895599	47	1.32134	72	0.00570177	1.52546	up	--	--	--	--	--	--	--	PB1 domain	--	--	--	PREDICTED: uncharacterized protein LOC107816958 [Nicotiana tabacum]	--
gene10892	LOC107817128	10.7311	1384	9.07516	1135	4.83193	531	0.742219	83	1.52382	174	1.2301	147	0.000237237	2.77948	up	--	--	--	--	--	--	--	--	--	S	Function unknown	PREDICTED: uncharacterized protein LOC107817128 [Nicotiana tabacum]	--
gene10953	LOC107817198	2.44452	137	4.74866	257	3.12695	148	0.043108	3	0.384813	19	0.330165	17	3.42886e-08	3.67756	up	--	--	Cellular Component: plasma membrane (GO:0005886);; Biological Process: response to nitrate (GO:0010167);; Molecular Function: nitrate transmembrane transporter activity (GO:0015112);; Biological Process: nitrate transport (GO:0015706);; Cellular Component: integral component of membrane (GO:0016021);;	--	--	--	--	High-affinity nitrate transporter accessory	High-affinity nitrate transporter-activating protein 2.1 OS=Oryza sativa subsp. japonica OX=39947 GN=NAR2.1 PE=1 SV=1	P	Inorganic ion transport and metabolism	PREDICTED: high-affinity nitrate transporter 3.1-like [Nicotiana tomentosiformis]	cellular component: cell (GO:0005623);; cellular component: membrane (GO:0016020);; cellular component: cell part (GO:0044464);; biological process: response to stimulus (GO:0050896);; molecular function: transporter activity (GO:0005215);; biological process: localization (GO:0051179);; cellular component: membrane part (GO:0044425)
gene10996	LOC107817242	44.0022	4023	40.1898	3504	27.5477	2214	14.2797	1067	9.03154	779	13.0132	1082	4.1244e-05	1.59083	up	[T]	Signal transduction mechanisms	Molecular Function: hydrolase activity (GO:0016787);;	--	--	[R]	General function prediction only	Calcineurin-like phosphoesterase	Probable inactive purple acid phosphatase 29 OS=Arabidopsis thaliana OX=3702 GN=PAP29 PE=2 SV=1	S	Function unknown	PREDICTED: probable inactive purple acid phosphatase 29 isoform X1 [Nicotiana tomentosiformis]	molecular function: catalytic activity (GO:0003824)
gene10997	LOC107817243	0.252733	19	0.429604	30	0.954144	59	1.46155	88	1.90488	121	2.33657	155	0.00120671	-1.85036	down	[T]	Signal transduction mechanisms	Molecular Function: protein serine/threonine kinase activity (GO:0004674);; Molecular Function: ATP binding (GO:0005524);; Biological Process: protein phosphorylation (GO:0006468);;	K04733|0|spen:107015640|K04733 interleukin-1 receptor-associated kinase 4 [EC:2.7.11.1] | (RefSeq) serine/threonine-protein kinase-like protein At5g23170	--	[T]	Signal transduction mechanisms	Protein kinase domain;; Protein tyrosine kinase	Serine/threonine-protein kinase-like protein At5g23170 OS=Arabidopsis thaliana OX=3702 GN=At5g23170 PE=2 SV=1	T	Signal transduction mechanisms	PREDICTED: serine/threonine-protein kinase-like protein At5g23170 [Nicotiana sylvestris]	molecular function: catalytic activity (GO:0003824);; biological process: metabolic process (GO:0008152);; biological process: cellular process (GO:0009987);; molecular function: binding (GO:0005488)
gene1100	LOC107817055	6.86801	489	7.0799	488	5.57493	337	2.94178	176	3.18783	201	3.14798	208	0.00935693	1.03148	up	--	--	Cellular Component: integral component of membrane (GO:0016021);;	K00902|0|sot:102589990|K00902 dolichol kinase [EC:2.7.1.108] | (RefSeq) dolichol kinase EVAN	N-Glycan biosynthesis (ko00510)	[I]	Lipid transport and metabolism	--	Dolichol kinase EVAN OS=Arabidopsis thaliana OX=3702 GN=EVN PE=2 SV=1	I	Lipid transport and metabolism	PREDICTED: dolichol kinase EVAN-like [Nicotiana tabacum]	cellular component: membrane (GO:0016020);; cellular component: membrane part (GO:0044425)
gene11012	LOC107817261	0.031293	5	0.229797	29	0.497643	55	0.798501	87	1.10468	126	0.714839	85	0.00219087	-1.84136	down	--	--	Molecular Function: transporter activity (GO:0005215);; Biological Process: oligopeptide transport (GO:0006857);; Cellular Component: integral component of membrane (GO:0016021);;	K14638|0|sot:102583385|K14638 solute carrier family 15 (peptide/histidine transporter), member 3/4 | (RefSeq) protein NRT1/ PTR FAMILY 2.7-like	--	[E]	Amino acid transport and metabolism	POT family	Protein NRT1/ PTR FAMILY 2.7 OS=Arabidopsis thaliana OX=3702 GN=NPF2.7 PE=1 SV=1	E	Amino acid transport and metabolism	PREDICTED: protein NRT1/ PTR FAMILY 2.7-like [Nicotiana sylvestris]	molecular function: transporter activity (GO:0005215);; biological process: localization (GO:0051179);; cellular component: membrane (GO:0016020);; cellular component: membrane part (GO:0044425)
gene11026	LOC107817279	7.30528	1119	6.58272	976	6.80392	884	0.819224	106	0.602623	82	1.03208	146	2.44724e-21	3.02654	up	--		Molecular Function: protein serine/threonine kinase activity (GO:0004674);; Molecular Function: ATP binding (GO:0005524);; Biological Process: protein phosphorylation (GO:0006468);; Cellular Component: integral component of membrane (GO:0016021);;	K04733|0|sot:102582520|K04733 interleukin-1 receptor-associated kinase 4 [EC:2.7.11.1] | (RefSeq) G-type lectin S-receptor-like serine/threonine-protein kinase SD2-5	--	--	--	Protein kinase domain;; Protein tyrosine kinase;; D-mannose binding lectin;; PAN-like domain	G-type lectin S-receptor-like serine/threonine-protein kinase SD2-5 OS=Arabidopsis thaliana OX=3702 GN=SD25 PE=1 SV=1	--	--	PREDICTED: G-type lectin S-receptor-like serine/threonine-protein kinase SD2-5 [Nicotiana tabacum]	molecular function: catalytic activity (GO:0003824);; biological process: metabolic process (GO:0008152);; biological process: cellular process (GO:0009987);; molecular function: binding (GO:0005488);; cellular component: membrane (GO:0016020);; cellular component: membrane part (GO:0044425)
gene11033	LOC107817285	16.8806	1354	15.9209	1248	12.7652	878	5.24423	353	6.37878	451	5.35876	400	3.95496e-06	1.39558	up	[BQ]	Chromatin structure and dynamics;; Secondary metabolites biosynthesis, transport and catabolism	Molecular Function: hydrolase activity (GO:0016787);;	K11418|0|sot:102595280|K11418 histone deacetylase 11 [EC:3.5.1.98] | (RefSeq) histone deacetylase 2	--	[B]	Chromatin structure and dynamics	Histone deacetylase domain	Histone deacetylase 2 OS=Arabidopsis thaliana OX=3702 GN=HDA2 PE=2 SV=2	BQ	Chromatin structure and dynamics;; Secondary metabolites biosynthesis, transport and catabolism	PREDICTED: histone deacetylase 2 isoform X1 [Nicotiana tabacum]	molecular function: catalytic activity (GO:0003824)
gene11084	LOC107817339	5.74853	499	5.26238	442	4.38734	323	2.55836	186	2.77751	213	2.01803	162	0.0099572	1.03328	up	--	--	--	K14432|6.44474e-83|sot:102596569|K14432 ABA responsive element binding factor | (RefSeq) ABSCISIC ACID-INSENSITIVE 5-like protein 5	Plant hormone signal transduction (ko04075)	--	--	bZIP transcription factor;; Basic region leucine zipper	bZIP transcription factor 12 OS=Oryza sativa subsp. japonica OX=39947 GN=BZIP12 PE=2 SV=1	K	Transcription	PREDICTED: ABSCISIC ACID-INSENSITIVE 5-like protein 7 [Nicotiana tabacum]	--
gene11099	LOC107817356	4.5479	236	4.29357	216	2.28779	101	0.555634	25	0.220126	11	0.336596	17	4.54893e-06	3.2251	up	[T]	Signal transduction mechanisms	Molecular Function: calcium ion binding (GO:0005509);;	K13448|2.14684e-80|sot:102592778|K13448 calcium-binding protein CML | (RefSeq) probable calcium-binding protein CML44	Plant-pathogen interaction (ko04626)	[T]	Signal transduction mechanisms	EF hand;; EF hand;; EF-hand domain pair;; EF-hand domain;; EF-hand domain pair;; Secreted protein acidic and rich in cysteine Ca binding region	Probable calcium-binding protein CML44 OS=Arabidopsis thaliana OX=3702 GN=CML44 PE=2 SV=2	DTZ	Cell cycle control, cell division, chromosome partitioning;; Signal transduction mechanisms;; Cytoskeleton	PREDICTED: probable calcium-binding protein CML44 [Nicotiana tomentosiformis]	molecular function: binding (GO:0005488)
gene111	LOC107817253	5.2677	399	6.18805	454	7.12847	458	1.52517	97	0.979066	66	0.945585	67	1.31774e-09	2.37507	up	--	--	Molecular Function: zinc ion binding (GO:0008270);; Cellular Component: integral component of membrane (GO:0016021);;	--	--	[O]	Posttranslational modification, protein turnover, chaperones	Ring finger domain;; RING-like zinc finger;; Zinc finger, C3HC4 type (RING finger);; RING-H2 zinc finger domain;; Zinc finger, C3HC4 type (RING finger);; RING-type zinc-finger;; Anaphase-promoting complex subunit 11 RING-H2 finger	RING-H2 finger protein ATL2 OS=Arabidopsis thaliana OX=3702 GN=ATL2 PE=2 SV=2	O	Posttranslational modification, protein turnover, chaperones	PREDICTED: RING-H2 finger protein ATL2-like [Nicotiana tabacum]	molecular function: binding (GO:0005488);; cellular component: membrane (GO:0016020);; cellular component: membrane part (GO:0044425)
gene11107	LOC107817366	2.49472	175	2.17629	148	1.4194	85	0.275027	17	0.778722	48	0.118642	8	0.000142578	2.34375	up	[HR]	Coenzyme transport and metabolism;; General function prediction only	Molecular Function: hydrolase activity (GO:0016787);;	--	--	[R]	General function prediction only	alpha/beta hydrolase fold;; Alpha/beta hydrolase family;; Serine aminopeptidase, S33;; Phospholipase/Carboxylesterase	--	S	Function unknown	PREDICTED: 2-hydroxy-6-oxononadienedioate/2-hydroxy-6-oxononatrienedioate hydrolase-like [Nicotiana tabacum]	molecular function: catalytic activity (GO:0003824)
gene11130	LOC107817392	2.71312	511	2.7013	492	3.92557	627	6.20913	979	6.33592	1051	6.75772	1173	0.000382008	-1.09511	down	[K]	Transcription	Molecular Function: protein kinase activity (GO:0004672);; Molecular Function: ATP binding (GO:0005524);; Biological Process: protein phosphorylation (GO:0006468);; Cellular Component: integral component of membrane (GO:0016021);;	--	--	--	--	Protein kinase domain;; Protein tyrosine kinase;; Leucine Rich repeats (2 copies);; Leucine rich repeat;; Leucine Rich Repeat;; Leucine rich repeat N-terminal domain	Leucine-rich repeat receptor-like serine/threonine-protein kinase BAM3 OS=Arabidopsis thaliana OX=3702 GN=BAM3 PE=2 SV=3	S	Function unknown	PREDICTED: leucine-rich repeat receptor-like serine/threonine-protein kinase BAM3 [Nicotiana tomentosiformis]	molecular function: catalytic activity (GO:0003824);; biological process: metabolic process (GO:0008152);; biological process: cellular process (GO:0009987);; molecular function: binding (GO:0005488);; cellular component: membrane (GO:0016020);; cellular component: membrane part (GO:0044425)
gene1114	LOC107817203	38.3704	2939	39.71	2943	49.5764	3223	85.6964	5502	111.501	7533	96.6186	6830	0.000710162	-1.24803	down	[E]	Amino acid transport and metabolism	Molecular Function: 3-deoxy-7-phosphoheptulonate synthase activity (GO:0003849);; Cellular Component: mitochondrion (GO:0005739);; Biological Process: aromatic amino acid family biosynthetic process (GO:0009073);; Biological Process: chorismate biosynthetic process (GO:0009423);; Cellular Component: chloroplast (GO:0009507);; Molecular Function: lyase activity (GO:0016829);;	K01626|0|sly:544152|K01626 3-deoxy-7-phosphoheptulonate synthase [EC:2.5.1.54] | (RefSeq) phospho-2-dehydro-3-deoxyheptonate aldolase	Phenylalanine, tyrosine and tryptophan biosynthesis (ko00400);; Biosynthesis of amino acids (ko01230)	--	--	Class-II DAHP synthetase family	Phospho-2-dehydro-3-deoxyheptonate aldolase 2, chloroplastic OS=Solanum tuberosum OX=4113 GN=SHKB PE=2 SV=1	E	Amino acid transport and metabolism	PREDICTED: phospho-2-dehydro-3-deoxyheptonate aldolase 2, chloroplastic-like [Nicotiana tabacum]	molecular function: catalytic activity (GO:0003824);; cellular component: cell (GO:0005623);; cellular component: organelle (GO:0043226);; cellular component: cell part (GO:0044464);; biological process: metabolic process (GO:0008152);; biological process: cellular process (GO:0009987);; biological process: single-organism process (GO:0044699)
gene11146	LOC107817409	84.7199	2731	90.1466	2783	60.6094	1635	11.9785	331	8.68315	248	9.61965	288	4.48064e-13	2.89749	up	--	--	Cellular Component: extracellular region (GO:0005576);; Molecular Function: growth factor activity (GO:0008083);; Biological Process: cell proliferation (GO:0008283);;	--	--	--	--	Phytosulfokine precursor protein (PSK)	Putative phytosulfokines 6 OS=Arabidopsis thaliana OX=3702 GN=PSK6 PE=2 SV=2	S	Function unknown	PREDICTED: putative phytosulfokines 6 [Nicotiana sylvestris]	cellular component: extracellular region (GO:0005576);; molecular function: binding (GO:0005488);; biological process: single-organism process (GO:0044699)
gene11196	LOC107817466	13.6479	1813	13.4584	1732	8.69076	982	0.346254	39	0.675837	81	0.692795	86	3.63525e-16	4.32703	up	[M]	Cell wall/membrane/envelope biogenesis	Molecular Function: protein serine/threonine kinase activity (GO:0004674);; Molecular Function: calcium ion binding (GO:0005509);; Molecular Function: ATP binding (GO:0005524);; Biological Process: protein phosphorylation (GO:0006468);; Molecular Function: polysaccharide binding (GO:0030247);;	--	--	--	--	Protein kinase domain;; Protein tyrosine kinase;; Wall-associated receptor kinase galacturonan-binding;; Calcium-binding EGF domain;; Complement Clr-like EGF-like;; EGF-like domain	Wall-associated receptor kinase 2 OS=Arabidopsis thaliana OX=3702 GN=WAK2 PE=1 SV=1	T	Signal transduction mechanisms	PREDICTED: wall-associated receptor kinase 2-like [Nicotiana tabacum]	molecular function: catalytic activity (GO:0003824);; biological process: metabolic process (GO:0008152);; biological process: cellular process (GO:0009987);; molecular function: binding (GO:0005488)
gene11205	LOC107817474	3.58657	583	3.59136	559	2.73501	374	0.475606	68	0.528203	80	1.10018	166	7.64611e-09	2.14367	up	[V]	Defense mechanisms	Molecular Function: transporter activity (GO:0005215);; Molecular Function: ATP binding (GO:0005524);; Biological Process: transport (GO:0006810);; Cellular Component: integral component of membrane (GO:0016021);; Molecular Function: ATPase activity (GO:0016887);;	--	--	[IR]	Lipid transport and metabolism;; General function prediction only	ABC transporter;; ABC-2 family transporter protein;; AAA domain, putative AbiEii toxin, Type IV TA system	ABC transporter A family member 2 OS=Arabidopsis thaliana OX=3702 GN=ABCA2 PE=2 SV=1	S	Function unknown	PREDICTED: ABC transporter A family member 2-like [Nicotiana tabacum]	molecular function: transporter activity (GO:0005215);; molecular function: binding (GO:0005488);; biological process: localization (GO:0051179);; cellular component: membrane (GO:0016020);; cellular component: membrane part (GO:0044425);; molecular function: catalytic activity (GO:0003824)
gene11213	LOC107817482	4.88913	397	7.63625	599	9.50169	654	0.847369	58	1.21316	87	1.45413	109	5.42373e-08	2.58498	up	[G]	Carbohydrate transport and metabolism	Biological Process: glucosinolate biosynthetic process (GO:0019761);; Biological Process: defense response to bacterium (GO:0042742);; Molecular Function: thiohydroximate beta-D-glucosyltransferase activity (GO:0047251);; Biological Process: defense response by callose deposition in cell wall (GO:0052544);;	K11820|0|sot:102603422|K11820 N-hydroxythioamide S-beta-glucosyltransferase [EC:2.4.1.195] | (RefSeq) UDP-glycosyltransferase 74B1-like	Tryptophan metabolism (ko00380);; Glucosinolate biosynthesis (ko00966);; 2-Oxocarboxylic acid metabolism (ko01210)	[GC]	Carbohydrate transport and metabolism;; Energy production and conversion	UDP-glucoronosyl and UDP-glucosyl transferase	UDP-glycosyltransferase 74B1 OS=Arabidopsis thaliana OX=3702 GN=UGT74B1 PE=1 SV=1	S	Function unknown	PREDICTED: UDP-glycosyltransferase 74B1-like [Nicotiana tabacum]	biological process: metabolic process (GO:0008152);; biological process: cellular process (GO:0009987);; biological process: single-organism process (GO:0044699);; biological process: response to stimulus (GO:0050896);; biological process: multi-organism process (GO:0051704);; molecular function: catalytic activity (GO:0003824);; biological process: localization (GO:0051179);; biological process:…
gene11222	LOC107817492	24.6247	3115	24.0029	2908	19.6777	2122	5.9988	643	7.69839	842	6.65758	771	4.53111e-09	1.71815	up	--	--	Molecular Function: transcription factor activity, sequence-specific DNA binding (GO:0003700);; Biological Process: regulation of transcription, DNA-templated (GO:0006355);; Molecular Function: sequence-specific DNA binding (GO:0043565);;	K18835|0|sot:102590856|K18835 WRKY transcription factor 2 | (RefSeq) StWRKY11; probable WRKY transcription factor 2	Plant-pathogen interaction (ko04626)	--	--	WRKY DNA -binding domain	Probable WRKY transcription factor 2 OS=Arabidopsis thaliana OX=3702 GN=WRKY2 PE=1 SV=1	K	Transcription	PREDICTED: probable WRKY transcription factor 2 isoform X1 [Nicotiana sylvestris]	molecular function: nucleic acid binding transcription factor activity (GO:0001071);; biological process: biological regulation (GO:0065007);; molecular function: binding (GO:0005488)
gene11265	LOC107817536	1.16504	211	1.02151	123	1.30991	137	0.186014	21	0.000136	1	0	0	2.55212e-11	4.23647	up	[M]	Cell wall/membrane/envelope biogenesis	Molecular Function: protein kinase activity (GO:0004672);; Molecular Function: ATP binding (GO:0005524);; Biological Process: protein phosphorylation (GO:0006468);; Cellular Component: integral component of membrane (GO:0016021);;	--	--	--	--	Protein tyrosine kinase;; Protein kinase domain	MDIS1-interacting receptor like kinase 2 OS=Arabidopsis thaliana OX=3702 GN=MIK2 PE=1 SV=3	S	Function unknown	PREDICTED: probable LRR receptor-like serine/threonine-protein kinase At4g08850 [Nicotiana tabacum]	molecular function: catalytic activity (GO:0003824);; biological process: metabolic process (GO:0008152);; biological process: cellular process (GO:0009987);; molecular function: binding (GO:0005488);; cellular component: membrane (GO:0016020);; cellular component: membrane part (GO:0044425)
gene11269	LOC107817542	3.51028	403	2.71619	302	1.99758	195	0.062745	7	0.117193	12	0.283649	31	6.4587e-10	4.04765	up	[M]	Cell wall/membrane/envelope biogenesis	Molecular Function: protein serine/threonine kinase activity (GO:0004674);; Molecular Function: ATP binding (GO:0005524);; Biological Process: protein phosphorylation (GO:0006468);; Cellular Component: integral component of membrane (GO:0016021);; Molecular Function: carbohydrate binding (GO:0030246);;	--	--	--	--	Legume lectin domain;; Protein kinase domain;; Protein tyrosine kinase	L-type lectin-domain containing receptor kinase IV.1 OS=Arabidopsis thaliana OX=3702 GN=LECRK41 PE=2 SV=1	T	Signal transduction mechanisms	PREDICTED: L-type lectin-domain containing receptor kinase IV.1-like [Nicotiana tabacum]	molecular function: catalytic activity (GO:0003824);; biological process: metabolic process (GO:0008152);; biological process: cellular process (GO:0009987);; molecular function: binding (GO:0005488);; cellular component: membrane (GO:0016020);; cellular component: membrane part (GO:0044425)
gene11270	LOC107817543	4.55154	543	4.99883	577	2.25494	228	0.159348	16	0.478991	51	0.645086	71	4.0828e-05	3.15788	up	[T]	Signal transduction mechanisms	Molecular Function: protein serine/threonine kinase activity (GO:0004674);; Molecular Function: ATP binding (GO:0005524);; Biological Process: protein phosphorylation (GO:0006468);; Cellular Component: integral component of membrane (GO:0016021);; Molecular Function: carbohydrate binding (GO:0030246);;	--	--	--	--	Legume lectin domain;; Protein kinase domain;; Protein tyrosine kinase	L-type lectin-domain containing receptor kinase IV.1 OS=Arabidopsis thaliana OX=3702 GN=LECRK41 PE=2 SV=1	T	Signal transduction mechanisms	PREDICTED: L-type lectin-domain containing receptor kinase IV.1-like [Nicotiana tabacum]	molecular function: catalytic activity (GO:0003824);; biological process: metabolic process (GO:0008152);; biological process: cellular process (GO:0009987);; molecular function: binding (GO:0005488);; cellular component: membrane (GO:0016020);; cellular component: membrane part (GO:0044425)
gene11278	LOC107817552	2.25963	240	3.2176	328	1.20064	112	0.054529	6	0.467159	46	0.038716	4	0.0001903	3.46363	up	[E]	Amino acid transport and metabolism	Molecular Function: transporter activity (GO:0005215);; Biological Process: oligopeptide transport (GO:0006857);; Cellular Component: integral component of membrane (GO:0016021);;	K14638|0|sly:101254912|K14638 solute carrier family 15 (peptide/histidine transporter), member 3/4 | (RefSeq) protein NRT1/ PTR FAMILY 8.1	--	[E]	Amino acid transport and metabolism	POT family;; Major Facilitator Superfamily	Protein NRT1/ PTR FAMILY 8.1 OS=Arabidopsis thaliana OX=3702 GN=NPF8.1 PE=1 SV=1	E	Amino acid transport and metabolism	PREDICTED: protein NRT1/ PTR FAMILY 8.1-like [Nicotiana tabacum]	molecular function: transporter activity (GO:0005215);; biological process: localization (GO:0051179);; cellular component: membrane (GO:0016020);; cellular component: membrane part (GO:0044425)
gene11310	LOC107817589	330.493	11418	303.032	10132	261.363	7663	102.271	2962	144.857	4415	153.222	4886	0.00519348	1.12309	up	--	--	Cellular Component: cytoplasm (GO:0005737);; Biological Process: metal ion transport (GO:0030001);; Molecular Function: transition metal ion binding (GO:0046914);; Biological Process: cellular transition metal ion homeostasis (GO:0046916);;	--	--	--	--	--	--	S	Function unknown	PREDICTED: chitin-binding lectin 1-like, partial [Nicotiana tabacum]	cellular component: cell (GO:0005623);; cellular component: cell part (GO:0044464);; biological process: localization (GO:0051179);; molecular function: binding (GO:0005488);; biological process: cellular process (GO:0009987);; biological process: single-organism process (GO:0044699);; biological process: biological regulation (GO:0065007)
gene11317	LOC107817597	0	0	0	0	0	0	0.335281	51	0.404044	75	0.458238	119	7.55028e-12	#NAME?	down	[R]	General function prediction only	--	K20241|0|sot:102582463|K20241 WD repeat-containing protein 44 | (RefSeq) WD repeat-containing protein 44-like	--	[S]	Function unknown	WD domain, G-beta repeat;; Anaphase-promoting complex subunit 4 WD40 domain	COMPASS-like H3K4 histone methylase component WDR5A OS=Arabidopsis thaliana OX=3702 GN=WDR5A PE=1 SV=1	S	Function unknown	PREDICTED: WD repeat-containing protein 44-like [Nicotiana tabacum]	--
gene1132	LOC107817402	47.0108	2542	47.9483	2510	50.8418	2315	92.9204	4188	74.3489	3546	120.291	5984	0.00447847	-1.02503	down	[C]	Energy production and conversion	Molecular Function: electron carrier activity (GO:0009055);; Cellular Component: chloroplast thylakoid membrane (GO:0009535);; Biological Process: photosynthetic electron transport in photosystem I (GO:0009773);; Cellular Component: NAD(P)H dehydrogenase complex (plastoquinone) (GO:0010598);; Molecular Function: metal ion binding (GO:0046872);; Molecular Function: iron-sulfur cluster binding (GO:…	--	--	--	--	2Fe-2S iron-sulfur cluster binding domain	Photosynthetic NDH subunit of subcomplex B 3, chloroplastic OS=Arabidopsis thaliana OX=3702 GN=PNSB3 PE=2 SV=1	C	Energy production and conversion	PREDICTED: photosynthetic NDH subunit of subcomplex B 3, chloroplastic-like isoform X1 [Nicotiana tabacum]	molecular function: electron carrier activity (GO:0009055);; cellular component: cell (GO:0005623);; cellular component: membrane (GO:0016020);; cellular component: organelle (GO:0043226);; cellular component: organelle part (GO:0044422);; cellular component: cell part (GO:0044464);; biological process: metabolic process (GO:0008152);; biological process: cellular process (GO:0009987);; biologica…
gene1133	LOC107817411	19.221	979	18.4698	911	22.9891	994	41.4312	1769	31.9371	1435	51.4202	2417	0.00221442	-1.08769	down	[J]	Translation, ribosomal structure and biogenesis	Biological Process: ribosomal large subunit assembly (GO:0000027);; Molecular Function: structural constituent of ribosome (GO:0003735);; Cellular Component: mitochondrial large ribosomal subunit (GO:0005762);; Biological Process: translation (GO:0006412);; Molecular Function: rRNA binding (GO:0019843);;	K02867|1.87869e-114|sot:102582361|K02867 large subunit ribosomal protein L11 | (RefSeq) 50S ribosomal protein L11	Ribosome (ko03010)	[J]	Translation, ribosomal structure and biogenesis	Ribosomal protein L11, N-terminal domain;; Ribosomal protein L11, RNA binding domain	50S ribosomal protein L11, chloroplastic OS=Arabidopsis thaliana OX=3702 GN=RPL11 PE=2 SV=1	J	Translation, ribosomal structure and biogenesis	PREDICTED: 50S ribosomal protein L11, chloroplastic-like [Nicotiana tabacum]	biological process: cellular process (GO:0009987);; biological process: cellular component organization or biogenesis (GO:0071840);; molecular function: structural molecule activity (GO:0005198);; cellular component: cell (GO:0005623);; cellular component: macromolecular complex (GO:0032991);; cellular component: organelle (GO:0043226);; cellular component: organelle part (GO:0044422);; cellular …
gene11330	LOC107817610	11.063	1038	11.1513	988	7.93611	636	0.633793	55	0.779612	68	0.827281	80	2.04236e-20	3.57808	up	--	--	--	--	--	--	--	WRKY DNA -binding domain;; AP2 domain	Probable WRKY transcription factor 41 OS=Arabidopsis thaliana OX=3702 GN=WRKY41 PE=2 SV=2	--	--	PREDICTED: probable WRKY transcription factor 41 isoform X1 [Nicotiana tabacum]	--
gene11334	LOC107817614	3.30642	275	3.64829	291	2.62831	186	0.242771	18	0.325519	25	0.172645	14	2.22042e-12	3.58147	up	--	--	Biological Process: regulation of leaf development (GO:2000024);;	--	--	--	--	TCP family transcription factor	Transcription factor TCP4 OS=Arabidopsis thaliana OX=3702 GN=TCP4 PE=1 SV=1	K	Transcription	PREDICTED: transcription factor TCP4-like [Nicotiana tabacum]	biological process: biological regulation (GO:0065007)
gene11361	LOC107817643	17.8078	1671	15.5178	1410	11.0164	878	0.050516	4	0.440878	37	0.671614	59	6.20027e-19	5.19206	up	[V]	Defense mechanisms	Biological Process: drug transmembrane transport (GO:0006855);; Molecular Function: drug transmembrane transporter activity (GO:0015238);; Molecular Function: antiporter activity (GO:0015297);; Cellular Component: integral component of membrane (GO:0016021);;	K03327|0|sot:102583997|K03327 multidrug resistance protein, MATE family | (RefSeq) protein DETOXIFICATION 29-like	--	[R]	General function prediction only	MatE	Protein DETOXIFICATION 31 OS=Arabidopsis thaliana OX=3702 GN=DTX31 PE=2 SV=1	V	Defense mechanisms	PREDICTED: protein DETOXIFICATION 29-like [Nicotiana tabacum]	biological process: single-organism process (GO:0044699);; biological process: response to stimulus (GO:0050896);; biological process: localization (GO:0051179);; molecular function: transporter activity (GO:0005215);; cellular component: membrane (GO:0016020);; cellular component: membrane part (GO:0044425)
gene11381	LOC107817667	6.44596	1369	5.92427	1218	5.84707	1056	2.58008	460	3.42757	643	2.62251	517	0.00089778	1.03873	up	--	--	Molecular Function: zinc ion binding (GO:0008270);;	K15601|0|sot:102601383|K15601 lysine-specific demethylase 3 [EC:1.14.11.-] | (RefSeq) lysine-specific demethylase JMJ25	--	[K]	Transcription	JmjC domain, hydroxylase;; Zinc-finger domain of monoamine-oxidase A repressor R1	Lysine-specific demethylase JMJ25 OS=Arabidopsis thaliana OX=3702 GN=JMJ25 PE=1 SV=1	S	Function unknown	PREDICTED: lysine-specific demethylase JMJ25-like [Nicotiana tabacum]	molecular function: binding (GO:0005488)
gene11390	LOC107817678	1.24859	122	1.46364	135	2.96968	259	3.4188	284	4.00541	327	4.82785	435	0.0080386	-1.12327	down	--	--	Biological Process: response to osmotic stress (GO:0006970);; Biological Process: single-organism process (GO:0044699);; Biological Process: regulation of cellular process (GO:0050794);;	--	--	[R]	General function prediction only	Tetratricopeptide repeat;; Tetratricopeptide repeat;; TPR repeat;; Tetratricopeptide repeat;; Tetratricopeptide repeat;; Tetratricopeptide repeat;; Tetratricopeptide repeat;; Tetratricopeptide repeat	TPR repeat-containing thioredoxin TTL1 OS=Arabidopsis thaliana OX=3702 GN=TTL1 PE=1 SV=1	S	Function unknown	PREDICTED: TPR repeat-containing thioredoxin TTL1 [Nicotiana tomentosiformis]	biological process: response to stimulus (GO:0050896);; biological process: single-organism process (GO:0044699);; biological process: biological regulation (GO:0065007)
gene11402	LOC107817689	8.65249	770	8.12476	701	8.71732	658	1.18388	91	2.38857	189	2.30601	191	7.99146e-10	2.05651	up	[T]	Signal transduction mechanisms	Molecular Function: ubiquitin-protein transferase activity (GO:0004842);; Biological Process: protein ubiquitination (GO:0016567);;	--	--	[S]	Function unknown	U-box domain	U-box domain-containing protein 44 OS=Arabidopsis thaliana OX=3702 GN=PUB44 PE=1 SV=1	S	Function unknown	PREDICTED: U-box domain-containing protein 15-like [Nicotiana tabacum]	molecular function: catalytic activity (GO:0003824);; biological process: metabolic process (GO:0008152);; biological process: cellular process (GO:0009987)
gene11421	LOC107817717	0	0	0.769168	50	4.17663	214	8.33134	427	7.28985	381	7.5059	402	6.58183e-07	-2.27446	down	--	--	Biological Process: cytokinin metabolic process (GO:0009690);;	--	--	--	--	--	--	S	Function unknown	PREDICTED: uncharacterized protein LOC104107114 isoform X1 [Nicotiana tomentosiformis]	biological process: metabolic process (GO:0008152);; biological process: cellular process (GO:0009987);; biological process: biological regulation (GO:0065007)
gene11427	LOC107817718	46.6578	1427	42.9087	1270	28.5225	741	8.26931	212	6.6496	180	8.53133	241	7.34292e-07	2.29887	up	[E]	Amino acid transport and metabolism	Molecular Function: arylformamidase activity (GO:0004061);; Biological Process: tryptophan catabolic process to kynurenine (GO:0019441);;	--	--	--	--	Putative cyclase	--	S	Function unknown	PREDICTED: kynurenine formamidase-like isoform X1 [Nicotiana tabacum]	molecular function: catalytic activity (GO:0003824);; biological process: metabolic process (GO:0008152);; biological process: cellular process (GO:0009987);; biological process: single-organism process (GO:0044699)
gene11478	LOC107817777	40.032	3430	40.2318	3340	29.6212	2156	11.0546	795	14.5717	1101	13.4549	1065	1.36687e-06	1.45691	up	--	--	Cellular Component: cytosol (GO:0005829);; Cellular Component: plasma membrane (GO:0005886);; Biological Process: intracellular protein transport (GO:0006886);;	--	--	[U]	Intracellular trafficking, secretion, and vesicular transport	VHS domain;; GAT domain	TOM1-like protein 1 OS=Arabidopsis thaliana OX=3702 GN=TOL1 PE=1 SV=1	S	Function unknown	PREDICTED: TOM1-like protein 2 [Nicotiana tomentosiformis]	cellular component: cell (GO:0005623);; cellular component: cell part (GO:0044464);; cellular component: membrane (GO:0016020);; biological process: localization (GO:0051179)
gene115	LOC107817658	60.506	4571	65.3642	4779	51.8312	3324	13.7848	873	22.141	1476	15.601	1088	1.93201e-08	1.75018	up	--	--	Molecular Function: transcription factor activity, sequence-specific DNA binding (GO:0003700);; Cellular Component: nucleus (GO:0005634);; Biological Process: leaf morphogenesis (GO:0009965);; Molecular Function: protein homodimerization activity (GO:0042803);; Molecular Function: sequence-specific DNA binding (GO:0043565);; Biological Process: positive regulation of transcription, DNA-templated …	K09338|1.2191e-126|sot:102587525|K09338 homeobox-leucine zipper protein | (RefSeq) homeobox-leucine zipper protein HAT5	--	[K]	Transcription	Homeobox domain;; Homeobox associated leucine zipper;; Homeobox KN domain	Homeobox-leucine zipper protein HAT5 OS=Arabidopsis thaliana OX=3702 GN=HAT5 PE=1 SV=1	K	Transcription	homeobox-leucine zipper protein HAT5-like [Nicotiana tabacum]	molecular function: nucleic acid binding transcription factor activity (GO:0001071);; biological process: biological regulation (GO:0065007);; cellular component: cell (GO:0005623);; cellular component: organelle (GO:0043226);; cellular component: cell part (GO:0044464);; biological process: developmental process (GO:0032502);; molecular function: binding (GO:0005488)
gene11515	LOC107817819	52.4243	4297	53.1948	4219	94.3577	6563	145.332	9984	161.766	11695	200.373	15157	0.000458498	-1.39983	down	--	--	Cellular Component: integral component of membrane (GO:0016021);;	--	--	--	--	Fasciclin domain	Fasciclin-like arabinogalactan protein 1 OS=Arabidopsis thaliana OX=3702 GN=FLA1 PE=1 SV=1	M	Cell wall/membrane/envelope biogenesis	PREDICTED: fasciclin-like arabinogalactan protein 1 [Nicotiana sylvestris]	cellular component: membrane (GO:0016020);; cellular component: membrane part (GO:0044425)
gene11538	LOC107817845	0.53714	45	1.65104	132	3.1351	220	4.72683	327	7.88288	574	4.35539	332	0.00623395	-1.73767	down	[K]	Transcription	--	--	--	--	--	Leucine Rich repeats (2 copies);; Leucine rich repeat;; Leucine rich repeat N-terminal domain;; Leucine Rich Repeat	Polygalacturonase inhibitor OS=Pyrus communis OX=23211 GN=PGIP PE=1 SV=1	S	Function unknown	PREDICTED: polygalacturonase inhibitor-like [Nicotiana sylvestris]	--
gene11579	LOC107817891	0.991094	220	1.03055	193	1.3221	247	0.107921	21	0.109502	21	0.049038	11	3.19142e-11	3.50778	up	[K]	Transcription	--	--	--	[R]	General function prediction only	Leucine rich repeat;; Leucine Rich repeats (2 copies);; Leucine Rich repeat;; Leucine Rich Repeat;; Leucine rich repeat N-terminal domain	Receptor-like protein 13 OS=Arabidopsis thaliana OX=3702 GN=RLP13 PE=3 SV=1	S	Function unknown	PREDICTED: probable leucine-rich repeat receptor-like protein kinase At1g35710 isoform X1 [Nicotiana tabacum]	--
gene11598	LOC107817912	17.469	1787	17.2477	1707	14.0067	1216	5.02002	431	6.72544	607	5.64311	533	7.78726e-07	1.45041	up	[H]	Coenzyme transport and metabolism	Molecular Function: ferrochelatase activity (GO:0004325);; Cellular Component: mitochondrion (GO:0005739);; Biological Process: heme biosynthetic process (GO:0006783);; Cellular Component: chloroplast (GO:0009507);; Cellular Component: integral component of membrane (GO:0016021);;	K01772|0|sot:102605997|K01772 protoporphyrin/coproporphyrin ferrochelatase [EC:4.99.1.1 4.99.1.9] | (RefSeq) ferrochelatase-2, chloroplastic-like	Porphyrin and chlorophyll metabolism (ko00860)	[H]	Coenzyme transport and metabolism	Ferrochelatase	Ferrochelatase-2, chloroplastic OS=Cucumis sativus OX=3659 GN=HEMH PE=2 SV=1	H	Coenzyme transport and metabolism	PREDICTED: ferrochelatase-2, chloroplastic [Nicotiana tomentosiformis]	molecular function: catalytic activity (GO:0003824);; cellular component: cell (GO:0005623);; cellular component: organelle (GO:0043226);; cellular component: cell part (GO:0044464);; biological process: metabolic process (GO:0008152);; biological process: cellular process (GO:0009987);; biological process: single-organism process (GO:0044699);; cellular component: membrane (GO:0016020);; cellula…
gene11620	LOC107817936	36.3469	1860	32.3786	1593	25.5075	1095	15.0087	637	18.0178	811	13.0574	596	0.00167521	1.01525	up	--	--	--	--	--	--	--	XYPPX repeat (two copies)	--	--	--	--	--
gene11654	LOC107817973	1.51132	302	1.44799	300	3.46266	617	5.22653	914	5.33726	993	5.29368	1011	5.95373e-06	-1.36641	down	--	--	--	--	--	--	--	--	--	S	Function unknown	PREDICTED: uncharacterized protein LOC107817973 isoform X1 [Nicotiana tabacum]	--
gene11702	LOC107818026	4.39857	710	5.11007	784	4.68657	629	1.235	165	2.75958	388	2.51619	369	0.00171981	1.08168	up	--	--	Cellular Component: integral component of membrane (GO:0016021);;	--	--	--	--	Zein-binding	Myosin-binding protein 1 OS=Arabidopsis thaliana OX=3702 GN=MYOB1 PE=1 SV=1	S	Function unknown	PREDICTED: uncharacterized protein LOC104237594 isoform X1 [Nicotiana sylvestris]	cellular component: membrane (GO:0016020);; cellular component: membrane part (GO:0044425)
gene11727	LOC107818055	206.716	9415	199.355	8787	114.833	4439	7.69024	294	5.41784	218	12.4756	525	4.09685e-11	4.30916	up	--	--	--	--	--	--	--	Peptidase of plants and bacteria	Basic secretory protease (Fragments) OS=Boswellia serrata OX=613112 PE=1 SV=1	S	Function unknown	PREDICTED: uncharacterized protein LOC104116070 [Nicotiana tomentosiformis]	--
gene11771	LOC107818105	52.5537	3919	48.7859	3521	43.0451	2725	15.4159	964	21.6813	1427	20.4715	1409	4.29205e-05	1.28958	up	[O]	Posttranslational modification, protein turnover, chaperones	Molecular Function: cysteine-type endopeptidase activity (GO:0004197);; Cellular Component: extracellular space (GO:0005615);; Cellular Component: lysosome (GO:0005764);; Biological Process: immune response (GO:0006955);; Biological Process: proteolysis involved in cellular protein catabolic process (GO:0051603);;	K01366|0|sot:102578939|K01366 cathepsin H [EC:3.4.22.16] | (RefSeq) cysteine proteinase 3	--	[O]	Posttranslational modification, protein turnover, chaperones	Papain family cysteine protease;; Cathepsin propeptide inhibitor domain (I29);; Peptidase C1-like family	Cysteine proteinase 3 OS=Solanum lycopersicum OX=4081 GN=CYP-3 PE=2 SV=1	O	Posttranslational modification, protein turnover, chaperones	PREDICTED: cysteine proteinase 3-like [Nicotiana tabacum]	molecular function: catalytic activity (GO:0003824);; biological process: metabolic process (GO:0008152);; cellular component: extracellular region (GO:0005576);; cellular component: extracellular region part (GO:0044421);; cellular component: cell (GO:0005623);; cellular component: organelle (GO:0043226);; cellular component: cell part (GO:0044464);; biological process: immune system process (GO…
gene11777	LOC107818112	9.40425	1757	15.9471	2951	11.6853	1901	0.870728	140	1.5412	261	1.61213	288	2.71929e-11	3.13493	up	[K]	Transcription	Molecular Function: protein serine/threonine kinase activity (GO:0004674);; Molecular Function: ATP binding (GO:0005524);; Biological Process: protein phosphorylation (GO:0006468);; Cellular Component: integral component of membrane (GO:0016021);;	--	--	--	--	Protein kinase domain;; Protein tyrosine kinase;; Leucine rich repeat;; Leucine Rich repeats (2 copies);; Leucine Rich Repeat;; Leucine rich repeat N-terminal domain	Receptor-like protein kinase HSL1 OS=Arabidopsis thaliana OX=3702 GN=HSL1 PE=2 SV=1	S	Function unknown	PREDICTED: receptor-like protein kinase 5 isoform X1 [Nicotiana tabacum]	molecular function: catalytic activity (GO:0003824);; biological process: metabolic process (GO:0008152);; biological process: cellular process (GO:0009987);; molecular function: binding (GO:0005488);; cellular component: membrane (GO:0016020);; cellular component: membrane part (GO:0044425)
gene11782	LOC107818118	40.4723	1647	35.1124	1383	25.2962	874	9.58454	327	12.7903	460	11.9988	451	0.000227898	1.52123	up	--	--	--	--	--	--	--	--	--	--	--	--	--
gene11785	LOC107818121	3.99769	125	4.93183	150	4.85786	128	0	0	0	0	0.146981	5	1.70373e-16	6.23621	up	--	--	Cellular Component: mitochondrion (GO:0005739);; Biological Process: negative regulation of ATPase activity (GO:0032780);; Molecular Function: ATPase inhibitor activity (GO:0042030);;	--	--	--	--	--	--	S	Function unknown	PREDICTED: putative uncharacterized transmembrane protein DDB_G0293028 isoform X2 [Nicotiana sylvestris]	cellular component: cell (GO:0005623);; cellular component: organelle (GO:0043226);; cellular component: cell part (GO:0044464);; biological process: biological regulation (GO:0065007);; molecular function: molecular function regulator (GO:0098772)
gene11821	LOC107818162	1.20971	161	4.14859	506	13.2136	1376	20.7785	2141	23.5692	2591	16.3425	1874	0.000398457	-1.78523	down	--	--	--	--	--	--	--	Protein of unknown function (DUF4005);; IQ calmodulin-binding motif	Protein IQ-DOMAIN 31 OS=Arabidopsis thaliana OX=3702 GN=IQD31 PE=1 SV=1	S	Function unknown	PREDICTED: protein IQ-DOMAIN 31-like isoform X2 [Nicotiana tabacum]	--
gene11846	LOC107818189	4.471	586	4.11672	519	3.83052	422	7.95698	872	9.81786	1127	9.95242	1195	0.000103578	-1.195	down	[T]	Signal transduction mechanisms	Cellular Component: integral component of membrane (GO:0016021);; Molecular Function: oxidoreductase activity (GO:0016491);; Biological Process: oxidation-reduction process (GO:0055114);;	--	--	[PQ]	Inorganic ion transport and metabolism;; Secondary metabolites biosynthesis, transport and catabolism	Ferric reductase NAD binding domain;; FAD-binding domain;; Ferric reductase like transmembrane component	Ferric reduction oxidase 2 OS=Arabidopsis thaliana OX=3702 GN=FRO2 PE=1 SV=2	U	Intracellular trafficking, secretion, and vesicular transport	PREDICTED: ferric reduction oxidase 2-like isoform X1 [Nicotiana tabacum]	cellular component: membrane (GO:0016020);; cellular component: membrane part (GO:0044425);; molecular function: catalytic activity (GO:0003824);; biological process: metabolic process (GO:0008152);; biological process: single-organism process (GO:0044699)
gene11851	LOC107818196	1.78238	150	5.06781	408	10.3685	726	24.8485	1751	19.1072	1417	21.4262	1662	1.46673e-09	-2.01896	down	--	--	Cellular Component: integral component of membrane (GO:0016021);;	--	--	--	--	Thaumatin family	Thaumatin-like protein 1 OS=Arabidopsis thaliana OX=3702 GN=TLP1 PE=2 SV=1	S	Function unknown	PREDICTED: thaumatin-like protein 1 [Nicotiana sylvestris]	cellular component: membrane (GO:0016020);; cellular component: membrane part (GO:0044425)
gene11866	LOC107818211	16.9826	1673	16.8527	1603	10.636	893	2.23366	186	2.98431	261	3.2548	297	3.06075e-07	2.35013	up	--	--	Molecular Function: ATP binding (GO:0005524);; Cellular Component: integral component of membrane (GO:0016021);; Molecular Function: kinase activity (GO:0016301);; Biological Process: phosphorylation (GO:0016310);;	--	--	--	--	Zeta toxin	--	S	Function unknown	PREDICTED: uncharacterized protein LOC107818211 [Nicotiana tabacum]	molecular function: binding (GO:0005488);; cellular component: membrane (GO:0016020);; cellular component: membrane part (GO:0044425);; molecular function: catalytic activity (GO:0003824);; biological process: metabolic process (GO:0008152);; biological process: cellular process (GO:0009987)
gene11868	LOC107818212	15.3415	963	14.7681	938	14.4232	821	5.592	312	6.25289	367	6.93853	407	0.000192563	1.19662	up	--	--	--	--	--	--	--	--	--	--	--	PREDICTED: uncharacterized protein LOC107818212 isoform X1 [Nicotiana tabacum]	--
gene11911	LOC107818262	2.31593	176	2.92929	216	5.36109	345	15.1613	962	10.6541	712	11.8716	830	2.57025e-09	-1.8829	down	--	--	--	--	--	--	--	--	--	S	Function unknown	PREDICTED: uncharacterized protein LOC104101326 [Nicotiana tomentosiformis]	--
gene1197	LOC107818124	6.25608	1584	6.1936	1495	3.52065	790	1.11058	243	2.54316	508	1.58059	349	0.000889895	1.67826	up	--	--	--	K20222|0|sot:102592059|K20222 importin-5 | (RefSeq) importin-5-like	--	[YU]	Nuclear structure;; Intracellular trafficking, secretion, and vesicular transport	HEAT repeat;; HEAT repeats;; HEAT-like repeat;; Vacuolar 14 Fab1-binding region	--	U	Intracellular trafficking, secretion, and vesicular transport	PREDICTED: importin-5-like isoform X1 [Nicotiana tabacum]	--
gene11974	LOC107818331	4.43353	787	4.00801	688	3.25491	490	1.22832	183	1.21101	190	1.44516	237	4.69795e-06	1.55226	up	[K]	Transcription	Cellular Component: integral component of membrane (GO:0016021);;	K13466|0|sly:543900|K13466 EIX receptor 1/2 | (RefSeq) Eix1; EIX receptor 1	Plant-pathogen interaction (ko04626)	[R]	General function prediction only	Leucine rich repeat;; Leucine Rich repeats (2 copies);; Leucine Rich Repeat;; Leucine Rich repeat;; Leucine rich repeat N-terminal domain	Receptor-like protein EIX1 OS=Solanum lycopersicum OX=4081 GN=EIX1 PE=2 SV=2	S	Function unknown	PREDICTED: LRR receptor-like serine/threonine-protein kinase GSO1 [Nicotiana sylvestris]	cellular component: membrane (GO:0016020);; cellular component: membrane part (GO:0044425)
gene12000	LOC107818360	5.18693	411	3.58249	294	5.66089	404	1.5847	119	1.73896	138	1.91581	159	0.00197435	1.29506	up	--	--	Molecular Function: structural constituent of ribosome (GO:0003735);; Biological Process: translation (GO:0006412);; Biological Process: transport (GO:0006810);; Cellular Component: integral component of membrane (GO:0016021);;	K15109|0|sot:102580239|K15109 solute carrier family 25 (mitochondrial carnitine/acylcarnitine transporter), member 20/29 | (RefSeq) mitochondrial carnitine/acylcarnitine carrier-like protein	--	[C]	Energy production and conversion	Mitochondrial carrier protein	Mitochondrial carnitine/acylcarnitine carrier-like protein OS=Arabidopsis thaliana OX=3702 GN=BOU PE=1 SV=1	S	Function unknown	PREDICTED: mitochondrial carnitine/acylcarnitine carrier-like protein [Nicotiana tabacum]	molecular function: structural molecule activity (GO:0005198);; biological process: metabolic process (GO:0008152);; biological process: cellular process (GO:0009987);; biological process: localization (GO:0051179);; cellular component: membrane (GO:0016020);; cellular component: membrane part (GO:0044425)
gene12011	LOC107818374	15.5101	994	20.475	1270	11.3301	617	5.99677	323	7.57221	429	6.85223	406	0.0079032	1.17371	up	--	--	Cellular Component: vacuolar membrane (GO:0005774);; Molecular Function: L-cystine transmembrane transporter activity (GO:0015184);; Biological Process: L-cystine transport (GO:0015811);; Cellular Component: integral component of membrane (GO:0016021);;	K12386|7.52594e-164|sly:101253256|K12386 cystinosin | (RefSeq) cystinosin homolog	--	[E]	Amino acid transport and metabolism	PQ loop repeat	Cystinosin homolog OS=Arabidopsis thaliana OX=3702 GN=At5g40670 PE=2 SV=1	U	Intracellular trafficking, secretion, and vesicular transport	PREDICTED: cystinosin homolog [Nicotiana tomentosiformis]	cellular component: cell (GO:0005623);; cellular component: membrane (GO:0016020);; cellular component: organelle (GO:0043226);; cellular component: organelle part (GO:0044422);; cellular component: cell part (GO:0044464);; molecular function: transporter activity (GO:0005215);; biological process: single-organism process (GO:0044699);; biological process: localization (GO:0051179);; cellular com…
gene1202	LOC107818180	21.2695	2429	24.819	2743	35.7539	3465	65.8489	6303	54.8359	5523	40.355	4253	0.00585807	-1.02421	down	[E]	Amino acid transport and metabolism	Molecular Function: L-threonine ammonia-lyase activity (GO:0004794);; Cellular Component: cytoplasm (GO:0005737);; Biological Process: isoleucine biosynthetic process (GO:0009097);; Molecular Function: pyridoxal phosphate binding (GO:0030170);;	K01754|0|spen:107002306|K01754 threonine dehydratase [EC:4.3.1.19] | (RefSeq) threonine dehydratase biosynthetic, chloroplastic-like	Glycine, serine and threonine metabolism (ko00260);; Valine, leucine and isoleucine biosynthesis (ko00290);; Carbon metabolism (ko01200);; Biosynthesis of amino acids (ko01230)	[E]	Amino acid transport and metabolism	Pyridoxal-phosphate dependent enzyme;; C-terminal regulatory domain of Threonine dehydratase	Threonine dehydratase biosynthetic, chloroplastic OS=Arabidopsis thaliana OX=3702 GN=OMR1 PE=1 SV=1	E	Amino acid transport and metabolism	PREDICTED: threonine dehydratase biosynthetic, chloroplastic-like [Nicotiana tabacum]	molecular function: catalytic activity (GO:0003824);; cellular component: cell (GO:0005623);; cellular component: cell part (GO:0044464);; biological process: metabolic process (GO:0008152);; biological process: cellular process (GO:0009987);; biological process: single-organism process (GO:0044699);; molecular function: binding (GO:0005488)
gene12032	LOC107818394	11.8255	3460	46.8956	10635	20.6256	5121	2.08351	511	1.34664	348	1.75491	474	0.00145073	3.70155	up	[QV]	Secondary metabolites biosynthesis, transport and catabolism;; Defense mechanisms	Molecular Function: iron ion binding (GO:0005506);; Cellular Component: membrane (GO:0016020);; Molecular Function: oxidoreductase activity, acting on paired donors, with incorporation or reduction of molecular oxygen, NAD(P)H as one donor, and incorporation of one atom of oxygen (GO:0016709);; Molecular Function: heme binding (GO:0020037);; Biological Process: secondary metabolite biosynthetic p…	--	--	[Q]	Secondary metabolites biosynthesis, transport and catabolism	Cytochrome P450	Cytochrome P450 83B1 OS=Arabidopsis thaliana OX=3702 GN=CYP83B1 PE=1 SV=1	Q	Secondary metabolites biosynthesis, transport and catabolism	PREDICTED: cytochrome P450 83B1-like [Nicotiana tabacum]	molecular function: binding (GO:0005488);; cellular component: membrane (GO:0016020);; molecular function: catalytic activity (GO:0003824);; biological process: metabolic process (GO:0008152);; biological process: single-organism process (GO:0044699)
gene12036	LOC107818402	22.6622	2587	25.6304	2780	19.3013	1899	5.7953	572	8.41422	828	5.31261	619	3.67972e-09	1.71231	up	--	--	--	--	--	[U]	Intracellular trafficking, secretion, and vesicular transport	Zinc-finger of C2H2 type;; TB2/DP1, HVA22 family;; Zinc-finger double-stranded RNA-binding	HVA22-like protein a OS=Arabidopsis thaliana OX=3702 GN=HVA22A PE=2 SV=1	U	Intracellular trafficking, secretion, and vesicular transport	PREDICTED: uncharacterized protein LOC107818402 isoform X2 [Nicotiana tabacum]	--
gene1204	LOC107818199	3.64099	359	2.54018	244	3.89098	328	5.20489	435	7.67828	678	9.33818	852	0.00730921	-1.19251	down	--	--	Molecular Function: DNA binding (GO:0003677);; Molecular Function: transcription factor activity, sequence-specific DNA binding (GO:0003700);; Cellular Component: nucleus (GO:0005634);; Biological Process: regulation of transcription, DNA-templated (GO:0006355);; Biological Process: multicellular organism development (GO:0007275);;	K09284|0|sly:101259280|K09284 AP2-like factor, euAP2 lineage | (RefSeq) ethylene-responsive transcription factor RAP2-7-like	--	--	--	AP2 domain	Ethylene-responsive transcription factor RAP2-7 OS=Arabidopsis thaliana OX=3702 GN=RAP2-7 PE=2 SV=2	K	Transcription	PREDICTED: ethylene-responsive transcription factor RAP2-7-like isoform X2 [Nicotiana tabacum]	molecular function: binding (GO:0005488);; molecular function: nucleic acid binding transcription factor activity (GO:0001071);; biological process: biological regulation (GO:0065007);; cellular component: cell (GO:0005623);; cellular component: organelle (GO:0043226);; cellular component: cell part (GO:0044464);; biological process: multicellular organismal process (GO:0032501);; biological proc…
gene12061	LOC107818429	38.1465	1417	40.6999	1463	57.9833	1828	13.0084	405	15.0157	492	18.5042	635	3.82922e-07	1.50312	up	--	--	--	--	--	--	--	--	--	--	--	PREDICTED: uncharacterized protein LOC107818429 [Nicotiana tabacum]	--
gene12078	LOC107818449	1.44489	67	1.33464	55	1.2151	43	0.068072	4	0.103093	6	0.223858	10	4.39154e-05	2.92024	up	--	--	--	--	--	[R]	General function prediction only	C2 domain	Elicitor-responsive protein 1 OS=Oryza sativa subsp. japonica OX=39947 GN=ERG1 PE=1 SV=1	S	Function unknown	PREDICTED: elicitor-responsive protein 1-like isoform X2 [Nicotiana sylvestris]	--
gene1208	LOC107818249	11.6941	2494	8.95215	1823	4.46979	823	0.28461	60	0.504502	78	0.195295	54	5.40256e-06	4.59529	up	[T]	Signal transduction mechanisms	--	K04733|0|sot:102603268|K04733 interleukin-1 receptor-associated kinase 4 [EC:2.7.11.1] | (RefSeq) cysteine-rich receptor-like protein kinase 10	--	--	--	Protein tyrosine kinase;; Protein kinase domain	Cysteine-rich receptor-like protein kinase 10 OS=Arabidopsis thaliana OX=3702 GN=CRK10 PE=1 SV=3	T	Signal transduction mechanisms	PREDICTED: putative receptor-like protein kinase At4g00960 isoform X1 [Nicotiana tabacum]	--
gene12087	LOC107818458	0.713245	65	1.80487	158	0.890119	69	0	0	0.087442	7	0.048305	5	0.000101721	4.48527	up	[T]	Signal transduction mechanisms	Molecular Function: protein kinase activity (GO:0004672);; Molecular Function: ATP binding (GO:0005524);; Biological Process: protein phosphorylation (GO:0006468);;	K04733|0|sot:102595032|K04733 interleukin-1 receptor-associated kinase 4 [EC:2.7.11.1] | (RefSeq) putative receptor-like protein kinase At1g72540	--	[T]	Signal transduction mechanisms	Protein tyrosine kinase;; Protein kinase domain	Serine/threonine-protein kinase RIPK OS=Arabidopsis thaliana OX=3702 GN=RIPK PE=1 SV=1	T	Signal transduction mechanisms	PREDICTED: putative receptor-like protein kinase At1g72540 [Nicotiana sylvestris]	molecular function: catalytic activity (GO:0003824);; biological process: metabolic process (GO:0008152);; biological process: cellular process (GO:0009987);; molecular function: binding (GO:0005488)
gene12092	LOC107818466	8.11268	533	7.23156	459	7.13269	397	3.03763	167	3.96402	230	2.97534	181	0.00337808	1.13375	up	[E]	Amino acid transport and metabolism	Cellular Component: chloroplast (GO:0009507);;	--	--	[E]	Amino acid transport and metabolism	Ornithine cyclodeaminase/mu-crystallin family;; Shikimate / quinate 5-dehydrogenase	Protein SAR DEFICIENT 4 OS=Arabidopsis thaliana OX=3702 GN=SARD4 PE=1 SV=1	E	Amino acid transport and metabolism	PREDICTED: uncharacterized protein P11E10.01 [Nicotiana sylvestris]	cellular component: cell (GO:0005623);; cellular component: organelle (GO:0043226);; cellular component: cell part (GO:0044464)
gene12162	LOC107818543	20.6341	1884	23.2501	1970	18.308	1343	9.79567	705	12.5814	959	6.08025	490	0.000168099	1.1307	up	[P]	Inorganic ion transport and metabolism	Molecular Function: zinc ion transmembrane transporter activity (GO:0005385);; Cellular Component: integral component of membrane (GO:0016021);; Biological Process: zinc II ion transmembrane transport (GO:0071577);;	K14709|0|sot:102588995|K14709 solute carrier family 39 (zinc transporter), member 1/2/3 | (RefSeq) zinc transporter 11	--	[P]	Inorganic ion transport and metabolism	ZIP Zinc transporter	Zinc transporter 11 OS=Arabidopsis thaliana OX=3702 GN=ZIP11 PE=2 SV=1	P	Inorganic ion transport and metabolism	PREDICTED: zinc transporter 11 [Nicotiana sylvestris]	molecular function: transporter activity (GO:0005215);; biological process: localization (GO:0051179);; cellular component: membrane (GO:0016020);; cellular component: membrane part (GO:0044425)
gene12165	LOC107818547	13.0095	567	13.425	561	18.7002	684	30.2223	1089	25.3075	957	34.3679	1353	0.000868628	-1.02979	down	[O]	Posttranslational modification, protein turnover, chaperones	Cellular Component: cell (GO:0005623);; Molecular Function: electron carrier activity (GO:0009055);; Molecular Function: protein disulfide oxidoreductase activity (GO:0015035);; Biological Process: cell redox homeostasis (GO:0045454);; Biological Process: oxidation-reduction process (GO:0055114);;	K03676|1.90265e-95|sot:102580199|K03676 glutaredoxin 3 | (RefSeq) monothiol glutaredoxin-S10	--	[O]	Posttranslational modification, protein turnover, chaperones	Glutaredoxin	Glutaredoxin-C5, chloroplastic OS=Arabidopsis thaliana OX=3702 GN=GRXC5 PE=1 SV=1	O	Posttranslational modification, protein turnover, chaperones	PREDICTED: glutaredoxin-C5, chloroplastic-like [Nicotiana tomentosiformis]	cellular component: cell (GO:0005623);; molecular function: electron carrier activity (GO:0009055);; molecular function: catalytic activity (GO:0003824);; biological process: metabolic process (GO:0008152);; biological process: single-organism process (GO:0044699);; biological process: cellular process (GO:0009987);; biological process: biological regulation (GO:0065007)
gene12167	LOC107818550	3.54866	942	3.10887	850	2.56522	581	0.966555	233	1.40413	338	1.07882	283	3.81605e-05	1.33956	up	[K]	Transcription	Molecular Function: protein binding (GO:0005515);; Molecular Function: ATP binding (GO:0005524);; Cellular Component: cytoplasm (GO:0005737);; Biological Process: signal transduction (GO:0007165);; Biological Process: plant-type hypersensitive response (GO:0009626);; Molecular Function: ADP binding (GO:0043531);;	--	--	--	--	TIR domain;; NB-ARC domain;; Leucine Rich repeats (2 copies);; TIR domain;; Leucine rich repeat;; Leucine Rich Repeat;; MTH538 TIR-like domain (DUF1863)	TMV resistance protein N OS=Nicotiana glutinosa OX=35889 GN=N PE=1 SV=1	S	Function unknown	PREDICTED: TMV resistance protein N-like isoform X1 [Nicotiana tabacum]	molecular function: binding (GO:0005488);; cellular component: cell (GO:0005623);; cellular component: cell part (GO:0044464);; biological process: cellular process (GO:0009987);; biological process: biological regulation (GO:0065007);; biological process: immune system process (GO:0002376);; biological process: single-organism process (GO:0044699);; biological process: response to stimulus (GO:0…
gene12186	LOC107818569	1.45186	138	1.51502	145	1.92304	153	4.25371	343	4.39888	365	3.58691	328	0.000767649	-1.37643	down	--	--	--	--	--	--	--	XH domain;; XS domain	Factor of DNA methylation 4 OS=Arabidopsis thaliana OX=3702 GN=FDM4 PE=4 SV=1	--	--	PREDICTED: factor of DNA methylation 4-like [Nicotiana tabacum]	--
gene12199	LOC107818583	6.49239	360	6.2071	333	4.8924	230	1.49738	70	3.03595	149	1.77896	91	0.00123784	1.44271	up	[R]	General function prediction only	Molecular Function: GTP binding (GO:0005525);; Cellular Component: Golgi apparatus (GO:0005794);; Cellular Component: cytosol (GO:0005829);; Biological Process: retrograde vesicle-mediated transport, Golgi to ER (GO:0006890);; Biological Process: intra-Golgi vesicle-mediated transport (GO:0006891);; Biological Process: small GTPase mediated signal transduction (GO:0007264);; Biological Process: r…	K07893|1.84197e-145|sot:102603643|K07893 Ras-related protein Rab-6A | (RefSeq) ras-related protein RABH1e	--	[U]	Intracellular trafficking, secretion, and vesicular transport	Ras family;; Ras of Complex, Roc, domain of DAPkinase;; ADP-ribosylation factor family;; Elongation factor Tu GTP binding domain;; Gtr1/RagA G protein conserved region;; Signal recognition particle receptor beta subunit;; 50S ribosome-binding GTPase	Ras-related protein RABH1e OS=Arabidopsis thaliana OX=3702 GN=RABH1E PE=2 SV=1	S	Function unknown	PREDICTED: ras-related protein RABH1e [Nicotiana sylvestris]	molecular function: binding (GO:0005488);; cellular component: cell (GO:0005623);; cellular component: organelle (GO:0043226);; cellular component: cell part (GO:0044464);; biological process: localization (GO:0051179);; biological process: cellular process (GO:0009987);; biological process: signaling (GO:0023052);; biological process: single-organism process (GO:0044699);; biological process: re…
gene12236	LOC107818627	20.4715	2218	25.3283	2656	13.4774	1240	2.03297	185	2.69783	258	4.68879	469	3.95331e-06	2.61119	up	[V]	Defense mechanisms	--	--	--	[Q]	Secondary metabolites biosynthesis, transport and catabolism	ABC transporter transmembrane region	ABC transporter C family member 3 OS=Arabidopsis thaliana OX=3702 GN=ABCC3 PE=1 SV=1	V	Defense mechanisms	PREDICTED: ABC transporter C family member 3-like, partial [Nicotiana tabacum]	--
gene12276	LOC107818672	2.17492	205	2.18115	199	3.99063	319	6.35035	501	6.05257	503	5.16017	449	0.00204234	-1.1247	down	[G]	Carbohydrate transport and metabolism	Molecular Function: inorganic phosphate transmembrane transporter activity (GO:0005315);; Cellular Component: Golgi apparatus (GO:0005794);; Cellular Component: plastid (GO:0009536);; Cellular Component: integral component of membrane (GO:0016021);; Biological Process: anion transmembrane transport (GO:0098656);;	--	--	[G]	Carbohydrate transport and metabolism	Major Facilitator Superfamily	Probable anion transporter 5 OS=Arabidopsis thaliana OX=3702 GN=ANTR5 PE=2 SV=1	G	Carbohydrate transport and metabolism	PREDICTED: probable anion transporter 5 [Nicotiana sylvestris]	molecular function: transporter activity (GO:0005215);; biological process: localization (GO:0051179);; cellular component: cell (GO:0005623);; cellular component: organelle (GO:0043226);; cellular component: cell part (GO:0044464);; cellular component: membrane (GO:0016020);; cellular component: membrane part (GO:0044425)
gene12279	LOC107818675	10.5167	520	13.7963	660	15.9703	670	33.2996	1379	29.554	1287	20.7675	947	0.000430506	-1.09793	down	--	--	--	--	--	--	--	--	--	--	--	PREDICTED: prostatic spermine-binding protein-like [Nicotiana tabacum]	--
gene12281	LOC107818679	13.8082	1452	14.1668	1442	9.90692	884	1.32132	117	0.938228	88	1.18955	116	7.33406e-18	3.41342	up	[G]	Carbohydrate transport and metabolism	Molecular Function: high-affinity hydrogen:glucose symporter activity (GO:0005358);; Cellular Component: integral component of plasma membrane (GO:0005887);; Cellular Component: plasmodesma (GO:0009506);; Biological Process: proton transport (GO:0015992);; Biological Process: glucose import (GO:0046323);; Biological Process: glucose transmembrane transport (GO:1904659);;	--	--	[R]	General function prediction only	Sugar (and other) transporter;; Major Facilitator Superfamily	Sugar transport protein 13 OS=Arabidopsis thaliana OX=3702 GN=STP13 PE=1 SV=2	G	Carbohydrate transport and metabolism	PREDICTED: sugar transport protein 13-like [Nicotiana tabacum]	molecular function: transporter activity (GO:0005215);; biological process: single-organism process (GO:0044699);; biological process: localization (GO:0051179);; cellular component: cell (GO:0005623);; cellular component: membrane (GO:0016020);; cellular component: membrane part (GO:0044425);; cellular component: cell part (GO:0044464);; cellular component: cell junction (GO:0030054)
gene12311	LOC107818712	1.27479	142	1.65622	178	1.15873	109	0.497624	47	0.59767	59	0.275968	29	0.00797166	1.5245	up	--	--	Molecular Function: ubiquitin-protein transferase activity (GO:0004842);; Molecular Function: zinc ion binding (GO:0008270);; Biological Process: protein ubiquitination (GO:0016567);;	K11968|0|sot:102591171|K11968 ariadne-1 [EC:2.3.2.27] | (RefSeq) probable E3 ubiquitin-protein ligase ARI7	--	[O]	Posttranslational modification, protein turnover, chaperones	IBR domain, a half RING-finger domain	Probable E3 ubiquitin-protein ligase ARI8 OS=Arabidopsis thaliana OX=3702 GN=ARI8 PE=2 SV=1	O	Posttranslational modification, protein turnover, chaperones	PREDICTED: probable E3 ubiquitin-protein ligase ARI8 [Nicotiana tomentosiformis]	molecular function: catalytic activity (GO:0003824);; molecular function: binding (GO:0005488);; biological process: metabolic process (GO:0008152);; biological process: cellular process (GO:0009987)
gene12343	LOC107818746	5.12202	144	5.42551	148	2.78049	67	0.256983	7	0.488955	13	1.21879	32	7.95312e-05	2.65958	up	--	--	--	--	--	--	--	--	--	--	--	PREDICTED: uncharacterized protein LOC107818746 [Nicotiana tabacum]	--
gene12400	LOC107818807	37.7136	3113	58.3648	4646	50.3158	3515	28.0788	1941	21.2117	1539	15.0964	1145	0.000435036	1.14289	up	[E]	Amino acid transport and metabolism	Molecular Function: catalytic activity (GO:0003824);; Molecular Function: pyridoxal phosphate binding (GO:0030170);;	K01761|0|sot:102589744|K01761 methionine-gamma-lyase [EC:4.4.1.11] | (RefSeq) methionine gamma-lyase-like	Cysteine and methionine metabolism (ko00270);; Selenocompound metabolism (ko00450)	[E]	Amino acid transport and metabolism	Cys/Met metabolism PLP-dependent enzyme;; Aminotransferase class I and II;; Aminotransferase class-V	Methionine gamma-lyase OS=Arabidopsis thaliana OX=3702 GN=MGL PE=1 SV=1	E	Amino acid transport and metabolism	PREDICTED: methionine gamma-lyase-like [Nicotiana tabacum]	molecular function: catalytic activity (GO:0003824);; molecular function: binding (GO:0005488)
gene12418	LOC107818827	29.8695	3781	39.382	4824	53.7856	5778	140.176	14872	99.4566	11104	83.8634	9798	0.00033643	-1.44448	down	[L]	Replication, recombination and repair	Molecular Function: RNA binding (GO:0003723);; Molecular Function: ATP-dependent RNA helicase activity (GO:0004004);; Molecular Function: ATP binding (GO:0005524);; Cellular Component: nucleus (GO:0005634);; Biological Process: RNA secondary structure unwinding (GO:0010501);;	K16911|0|sot:102582907|K16911 ATP-dependent RNA helicase DDX21 [EC:3.6.4.13] | (RefSeq) DEAD-box ATP-dependent RNA helicase 7-like	--	[A]	RNA processing and modification	DEAD/DEAH box helicase;; GUCT (NUC152) domain;; Helicase conserved C-terminal domain	DEAD-box ATP-dependent RNA helicase 7 OS=Arabidopsis thaliana OX=3702 GN=RH7 PE=1 SV=2	L	Replication, recombination and repair	PREDICTED: DEAD-box ATP-dependent RNA helicase 7-like [Nicotiana tabacum]	molecular function: binding (GO:0005488);; molecular function: catalytic activity (GO:0003824);; cellular component: cell (GO:0005623);; cellular component: organelle (GO:0043226);; cellular component: cell part (GO:0044464);; biological process: metabolic process (GO:0008152);; biological process: cellular process (GO:0009987)
gene12434	LOC107818847	34.8037	3271	33.985	3091	35.1589	2805	11.8177	932	12.427	1031	13.4065	1163	3.15461e-06	1.42293	up	[M]	Cell wall/membrane/envelope biogenesis	Biological Process: MAPK cascade (GO:0000165);; Molecular Function: signal transducer, downstream of receptor, with serine/threonine kinase activity (GO:0004702);; Molecular Function: MAP kinase kinase activity (GO:0004708);; Molecular Function: ATP binding (GO:0005524);; Cellular Component: cytoplasm (GO:0005737);;	K20603|0|sot:102593817|K20603 mitogen-activated protein kinase kinase 2 [EC:2.7.12.2] | (RefSeq) mitogen-activated protein kinase kinase 2-like	--	[T]	Signal transduction mechanisms	Protein kinase domain;; Protein tyrosine kinase	Mitogen-activated protein kinase kinase 2 OS=Arabidopsis thaliana OX=3702 GN=MKK2 PE=1 SV=2	T	Signal transduction mechanisms	PREDICTED: mitogen-activated protein kinase kinase 2-like [Nicotiana sylvestris]	biological process: metabolic process (GO:0008152);; biological process: cellular process (GO:0009987);; biological process: signaling (GO:0023052);; biological process: single-organism process (GO:0044699);; biological process: response to stimulus (GO:0050896);; biological process: biological regulation (GO:0065007);; molecular function: catalytic activity (GO:0003824);; molecular function: sig…
gene12436	LOC107818849	8.64829	598	9.67359	630	7.71258	447	3.31542	186	1.84867	110	1.94375	128	2.08212e-07	1.83543	up	--	--	Molecular Function: transcription factor activity, sequence-specific DNA binding (GO:0003700);; Biological Process: regulation of transcription, DNA-templated (GO:0006355);; Molecular Function: sequence-specific DNA binding (GO:0043565);;	--	--	--	--	WRKY DNA -binding domain;; Plant zinc cluster domain	Probable WRKY transcription factor 11 OS=Arabidopsis thaliana OX=3702 GN=WRKY11 PE=2 SV=2	K	Transcription	PREDICTED: probable WRKY transcription factor 11 [Nicotiana sylvestris]	molecular function: nucleic acid binding transcription factor activity (GO:0001071);; biological process: biological regulation (GO:0065007);; molecular function: binding (GO:0005488)
gene12438	LOC107818853	1.23405	172	1.04012	140	0.674088	80	0.12113	15	0.026201	4	0.047146	7	2.21365e-08	3.75073	up	[T]	Signal transduction mechanisms	Molecular Function: protein serine/threonine kinase activity (GO:0004674);; Molecular Function: ATP binding (GO:0005524);; Biological Process: protein phosphorylation (GO:0006468);; Cellular Component: integral component of membrane (GO:0016021);;	--	--	[T]	Signal transduction mechanisms	Protein kinase domain;; Protein tyrosine kinase;; Regulator of chromosome condensation (RCC1) repeat;; ABC1 family	Serine/threonine-protein kinase-like protein CCR4 OS=Arabidopsis thaliana OX=3702 GN=CCR4 PE=1 SV=1	T	Signal transduction mechanisms	serine/threonine-protein kinase-like protein CCR4 precursor [Nicotiana tabacum]	molecular function: catalytic activity (GO:0003824);; biological process: metabolic process (GO:0008152);; biological process: cellular process (GO:0009987);; molecular function: binding (GO:0005488);; cellular component: membrane (GO:0016020);; cellular component: membrane part (GO:0044425)
gene12453	LOC107818867	34.6478	1802	30.4003	1530	21.0153	928	3.45429	151	4.63272	213	6.32719	304	2.46664e-07	2.54073	up	[O]	Posttranslational modification, protein turnover, chaperones	Molecular Function: ATP binding (GO:0005524);; Cellular Component: endoplasmic reticulum lumen (GO:0005788);; Cellular Component: integral component of membrane (GO:0016021);;	K09490|0|pxb:103935935|K09490 heat shock 70kDa protein 5 | (RefSeq) luminal-binding protein 5	Protein export (ko03060);; Protein processing in endoplasmic reticulum (ko04141)	[O]	Posttranslational modification, protein turnover, chaperones	Hsp70 protein;; MreB/Mbl protein;; NAD-specific glutamate dehydrogenase	Luminal-binding protein 4 OS=Nicotiana tabacum OX=4097 GN=BIP4 PE=2 SV=1	O	Posttranslational modification, protein turnover, chaperones	luminal-binding protein 4 [Nicotiana attenuata]	molecular function: binding (GO:0005488);; cellular component: cell (GO:0005623);; cellular component: membrane-enclosed lumen (GO:0031974);; cellular component: organelle (GO:0043226);; cellular component: organelle part (GO:0044422);; cellular component: cell part (GO:0044464);; cellular component: membrane (GO:0016020);; cellular component: membrane part (GO:0044425)
gene1248	LOC107818635	4.17924	362	3.53688	297	2.63734	194	0.249535	19	0.526708	41	0.402276	33	4.58828e-10	3.06669	up	--	--	--	--	--	--	--	F-box domain	F-box protein At5g07610 OS=Arabidopsis thaliana OX=3702 GN=At5g07610 PE=2 SV=1	S	Function unknown	PREDICTED: F-box protein At5g07610 [Nicotiana sylvestris]	--
gene12488	LOC107818906	5.26285	647	6.31125	751	4.41748	460	1.84252	196	2.78981	304	2.14479	241	0.000676062	1.19053	up	[T]	Signal transduction mechanisms	Molecular Function: protein serine/threonine kinase activity (GO:0004674);; Molecular Function: ATP binding (GO:0005524);; Cellular Component: plasma membrane (GO:0005886);; Biological Process: protein phosphorylation (GO:0006468);;	--	--	[T]	Signal transduction mechanisms	Protein kinase domain;; Protein tyrosine kinase	Cold-responsive protein kinase 1 OS=Arabidopsis thaliana OX=3702 GN=CRPK1 PE=1 SV=1	T	Signal transduction mechanisms	PREDICTED: putative serine/threonine-protein kinase isoform X1 [Nicotiana sylvestris]	molecular function: catalytic activity (GO:0003824);; biological process: metabolic process (GO:0008152);; biological process: cellular process (GO:0009987);; molecular function: binding (GO:0005488);; cellular component: cell (GO:0005623);; cellular component: membrane (GO:0016020);; cellular component: cell part (GO:0044464)
gene1249	LOC107818645	14.025	1145	17.2461	1366	11.4124	791	3.628	248	4.55633	327	4.88164	368	4.45027e-07	1.67222	up	--	--	Biological Process: amino acid transmembrane transport (GO:0003333);; Molecular Function: amino acid transmembrane transporter activity (GO:0015171);; Cellular Component: integral component of membrane (GO:0016021);;	--	--	[E]	Amino acid transport and metabolism	Transmembrane amino acid transporter protein;; Tryptophan/tyrosine permease family	Amino acid transporter AVT6C OS=Arabidopsis thaliana OX=3702 GN=AVT6C PE=2 SV=1	E	Amino acid transport and metabolism	PREDICTED: probable sodium-coupled neutral amino acid transporter 6 [Nicotiana sylvestris]	biological process: single-organism process (GO:0044699);; biological process: localization (GO:0051179);; molecular function: transporter activity (GO:0005215);; cellular component: membrane (GO:0016020);; cellular component: membrane part (GO:0044425)
gene12498	LOC107818917	123.424	10517	131.541	10829	100.798	7296	15.0589	1086	18.1496	1736	17.7182	1393	1.10896e-13	2.63116	up	[M]	Cell wall/membrane/envelope biogenesis	Molecular Function: protein kinase activity (GO:0004672);; Molecular Function: ATP binding (GO:0005524);; Biological Process: protein phosphorylation (GO:0006468);; Cellular Component: integral component of membrane (GO:0016021);;	K04733|0|sot:102589174|K04733 interleukin-1 receptor-associated kinase 4 [EC:2.7.11.1] | (RefSeq) lysM domain receptor-like kinase 4	--	--	--	Protein kinase domain;; Protein tyrosine kinase;; LysM domain	Serine/threonine receptor-like kinase NFP OS=Medicago truncatula OX=3880 GN=NFP PE=1 SV=1	T	Signal transduction mechanisms	PREDICTED: protein LYK5-like [Nicotiana tabacum]	molecular function: catalytic activity (GO:0003824);; biological process: metabolic process (GO:0008152);; biological process: cellular process (GO:0009987);; molecular function: binding (GO:0005488);; cellular component: membrane (GO:0016020);; cellular component: membrane part (GO:0044425)
gene12503	LOC107818922	1.29827	165	2.00001	246	1.57375	170	0.254917	28	0.102074	12	0.158984	19	4.40187e-09	3.15159	up	--	--	--	--	--	[R]	General function prediction only	Leucine Rich repeats (2 copies);; Leucine rich repeat	Receptor-like protein 1 OS=Arabidopsis thaliana OX=3702 GN=RLP1 PE=2 SV=2	S	Function unknown	PREDICTED: piriformospora indica-insensitive protein 2-like isoform X2 [Nicotiana tabacum]	--
gene12508	LOC107818928	4.34637	370	4.52921	372	6.42513	466	9.2073	660	13.9943	1021	13.5508	1059	3.06611e-05	-1.29684	down	[G]	Carbohydrate transport and metabolism	Molecular Function: chitinase activity (GO:0004568);; Biological Process: carbohydrate metabolic process (GO:0005975);; Biological Process: chitin catabolic process (GO:0006032);; Biological Process: cell wall macromolecule catabolic process (GO:0016998);;	--	--	[R]	General function prediction only	Chitinase class I	Chitinase-like protein 1 OS=Arabidopsis thaliana OX=3702 GN=CTL1 PE=1 SV=1	G	Carbohydrate transport and metabolism	PREDICTED: chitinase-like protein 2 [Nicotiana sylvestris]	molecular function: catalytic activity (GO:0003824);; biological process: metabolic process (GO:0008152);; biological process: cellular process (GO:0009987)
gene1252	LOC107818677	17.2641	678	22.7474	864	29.7524	991	9.89869	326	7.04293	244	13.8907	504	0.00522346	1.11821	up	--	--	Molecular Function: sequence-specific DNA binding (GO:0043565);;	K03627|2.81907e-76|spen:107031858|K03627 putative transcription factor | (RefSeq) multiprotein-bridging factor 1b	--	[K]	Transcription	Multiprotein bridging factor 1;; Helix-turn-helix	Multiprotein-bridging factor 1b OS=Arabidopsis thaliana OX=3702 GN=MBF1B PE=2 SV=1	K	Transcription	PREDICTED: multiprotein-bridging factor 1b-like [Nicotiana tabacum]	molecular function: binding (GO:0005488)
gene12523	LOC107818943	2.90308	254	4.42576	374	2.83061	210	0.308625	23	0.42231	33	0.189001	16	4.89691e-12	3.39821	up	[QV]	Secondary metabolites biosynthesis, transport and catabolism;; Defense mechanisms	Molecular Function: iron ion binding (GO:0005506);; Cellular Component: membrane (GO:0016020);; Molecular Function: oxidoreductase activity, acting on paired donors, with incorporation or reduction of molecular oxygen, NAD(P)H as one donor, and incorporation of one atom of oxygen (GO:0016709);; Molecular Function: heme binding (GO:0020037);; Biological Process: secondary metabolite biosynthetic p…	--	--	[Q]	Secondary metabolites biosynthesis, transport and catabolism	Cytochrome P450	Cytochrome P450 83B1 OS=Arabidopsis thaliana OX=3702 GN=CYP83B1 PE=1 SV=1	Q	Secondary metabolites biosynthesis, transport and catabolism	PREDICTED: cytochrome P450 83B1-like [Nicotiana tabacum]	molecular function: binding (GO:0005488);; cellular component: membrane (GO:0016020);; molecular function: catalytic activity (GO:0003824);; biological process: metabolic process (GO:0008152);; biological process: single-organism process (GO:0044699)
gene12542	LOC107818960	2.2251	168	2.98666	214	2.57598	163	0.726627	46	0.890174	61	0.851817	61	0.00351025	1.56766	up	--	--	Molecular Function: SNARE binding (GO:0000149);; Molecular Function: SNAP receptor activity (GO:0005484);; Cellular Component: plasma membrane (GO:0005886);; Biological Process: intracellular protein transport (GO:0006886);; Biological Process: exocytosis (GO:0006887);; Biological Process: vesicle fusion (GO:0006906);; Cellular Component: endomembrane system (GO:0012505);; Cellular Component: int…	K08486|1.51796e-168|sot:102581413|K08486 syntaxin 1B/2/3 | (RefSeq) syntaxin-132-like	SNARE interactions in vesicular transport (ko04130)	[U]	Intracellular trafficking, secretion, and vesicular transport	Syntaxin;; SNARE domain	Syntaxin-132 OS=Arabidopsis thaliana OX=3702 GN=SYP132 PE=1 SV=1	U	Intracellular trafficking, secretion, and vesicular transport	PREDICTED: syntaxin-132-like isoform X1 [Nicotiana tomentosiformis]	molecular function: binding (GO:0005488);; cellular component: cell (GO:0005623);; cellular component: membrane (GO:0016020);; cellular component: cell part (GO:0044464);; biological process: localization (GO:0051179);; biological process: cellular process (GO:0009987);; biological process: single-organism process (GO:0044699);; biological process: cellular component organization or biogenesis (G…
gene12584	LOC107819006	5.32014	325	9.85608	583	10.0641	522	0	0	0.254508	14	4.23327	239	0.00147728	2.40506	up	[R]	General function prediction only	Cellular Component: nucleus (GO:0005634);; Cellular Component: cytosol (GO:0005829);; Biological Process: cytokinin biosynthetic process (GO:0009691);; Molecular Function: hydrolase activity, hydrolyzing N-glycosyl compounds (GO:0016799);; Molecular Function: lyase activity (GO:0016829);;	K06966|3.42295e-142|spen:107016017|K06966 uncharacterized protein | (RefSeq) cytokinin riboside 5'-monophosphate phosphoribohydrolase LOG1-like	--	--	--	Possible lysine decarboxylase	Cytokinin riboside 5&apos;-monophosphate phosphoribohydrolase LOG1 OS=Arabidopsis thaliana OX=3702 GN=LOG1 PE=1 SV=1	S	Function unknown	PREDICTED: cytokinin riboside 5&apos;-monophosphate phosphoribohydrolase LOG1-like isoform X1 [Nicotiana tomentosiformis]	cellular component: cell (GO:0005623);; cellular component: organelle (GO:0043226);; cellular component: cell part (GO:0044464);; biological process: metabolic process (GO:0008152);; biological process: cellular process (GO:0009987);; biological process: biological regulation (GO:0065007);; molecular function: catalytic activity (GO:0003824)
gene12609	LOC107819035	6.22883	312	4.82702	234	2.38411	102	12.3533	518	13.386	591	8.41626	389	0.00124422	-1.3597	down	--	--	--	K12667|9.52693e-95|sly:101252001|K12667 oligosaccharyltransferase complex subunit delta (ribophorin II) | (RefSeq) dolichyl-diphosphooligosaccharide--protein glycosyltransferase subunit 2	N-Glycan biosynthesis (ko00510);; Protein processing in endoplasmic reticulum (ko04141)	[O]	Posttranslational modification, protein turnover, chaperones	Oligosaccharyltransferase subunit Ribophorin II	Dolichyl-diphosphooligosaccharide--protein glycosyltransferase subunit 2 OS=Arabidopsis thaliana OX=3702 GN=RPN2 PE=1 SV=1	S	Function unknown	PREDICTED: dolichyl-diphosphooligosaccharide--protein glycosyltransferase subunit 2-like [Nicotiana tabacum]	--
gene12618	LOC107819045	29.3726	2575	25.9218	2200	16.6513	1246	1.42785	107	2.09049	164	2.33709	191	1.3093e-09	3.56944	up	--	--	--	--	--	--	--	--	F-box protein At5g07610 OS=Arabidopsis thaliana OX=3702 GN=At5g07610 PE=2 SV=1	S	Function unknown	PREDICTED: F-box protein At5g03970-like [Nicotiana sylvestris]	--
gene12624	LOC107819051	3.45573	187	3.73256	196	1.80901	84	0.022213	2	0.041654	2	0.036446	2	1.55635e-11	6.13381	up	--	--	--	--	--	--	--	F-box domain;; F-box associated;; F-box-like	F-box protein CPR1 OS=Arabidopsis thaliana OX=3702 GN=CPR1 PE=1 SV=2	--	--	PREDICTED: F-box protein CPR30-like [Nicotiana tabacum]	--
gene12632	LOC107819060	7.91995	549	7.98001	507	5.21303	276	2.07966	129	2.91791	160	2.38277	147	0.00109689	1.46992	up	--	--	--	--	--	--	--	--	Putative F-box protein PP2-B12 OS=Arabidopsis thaliana OX=3702 GN=PP2B12 PE=4 SV=1	--	--	PREDICTED: putative F-box protein PP2-B12 isoform X1 [Nicotiana tomentosiformis]	--
gene12649	LOC107819079	2.10158	213	1.88749	195	1.08787	95	0.212375	19	0.147322	14	0.293774	29	9.30168e-06	2.87785	up	[M]	Cell wall/membrane/envelope biogenesis	Cellular Component: integral component of membrane (GO:0016021);;	--	--	--	--	Glycosyltransferase family 92;; Glycosyl transferase family 2	Glycosyltransferase family 92 protein RCOM_0530710 OS=Ricinus communis OX=3988 GN=RCOM_0530710 PE=3 SV=1	M	Cell wall/membrane/envelope biogenesis	PREDICTED: glycosyltransferase family 92 protein RCOM_0530710-like [Nicotiana tabacum]	cellular component: membrane (GO:0016020);; cellular component: membrane part (GO:0044425)
gene12686	LOC107819117	2.37533	101	2.87453	119	4.23256	153	10.6277	378	9.06432	340	6.71761	263	0.000254962	-1.52128	down	--	--	Molecular Function: electron carrier activity (GO:0009055);; Cellular Component: anchored component of plasma membrane (GO:0046658);;	--	--	--	--	Plastocyanin-like domain	Uclacyanin 1 OS=Arabidopsis thaliana OX=3702 GN=UCC1 PE=1 SV=1	S	Function unknown	PREDICTED: mavicyanin-like isoform X1 [Nicotiana tabacum]	molecular function: electron carrier activity (GO:0009055);; cellular component: cell (GO:0005623);; cellular component: membrane (GO:0016020);; cellular component: membrane part (GO:0044425);; cellular component: cell part (GO:0044464)
gene12694	LOC107819128	0.48612	80	0.639372	102	1.66086	229	3.48774	480	3.57637	518	2.88475	437	9.95565e-08	-1.90817	down	[T]	Signal transduction mechanisms	Biological Process: activation of MAPKK activity (GO:0000186);; Molecular Function: MAP kinase kinase kinase activity (GO:0004709);; Molecular Function: ATP binding (GO:0005524);; Cellular Component: intracellular (GO:0005622);; Cellular Component: integral component of membrane (GO:0016021);;	--	--	--	--	Carbohydrate-binding protein of the ER;; Protein kinase domain;; Protein tyrosine kinase;; Di-glucose binding within endoplasmic reticulum;; Leucine Rich repeats (2 copies);; Leucine rich repeat	Probable LRR receptor-like serine/threonine-protein kinase At5g48740 OS=Arabidopsis thaliana OX=3702 GN=At5g48740 PE=2 SV=1	T	Signal transduction mechanisms	PREDICTED: probable LRR receptor-like serine/threonine-protein kinase At5g48740 [Nicotiana tabacum]	biological process: biological regulation (GO:0065007);; molecular function: catalytic activity (GO:0003824);; molecular function: signal transducer activity (GO:0004871);; biological process: metabolic process (GO:0008152);; biological process: cellular process (GO:0009987);; biological process: signaling (GO:0023052);; biological process: single-organism process (GO:0044699);; biological proces…
gene12731	LOC107819167	0.171767	25	0.110855	16	0.287031	35	0.639502	76	0.877203	109	0.58197	76	0.00245348	-1.88951	down	--	--	--	--	--	[R]	General function prediction only	PPR repeat family;; PPR repeat;; Pentatricopeptide repeat domain;; PPR repeat;; Pentacotripeptide-repeat region of PRORP	Pentatricopeptide repeat-containing protein At5g66631 OS=Arabidopsis thaliana OX=3702 GN=At5g66631 PE=2 SV=1	S	Function unknown	PREDICTED: pentatricopeptide repeat-containing protein At5g66631 [Nicotiana tomentosiformis]	--
gene12739	LOC107819176	1.25415	72	1.79456	99	1.30941	64	0	0	0	0	0	0	1.60093e-15	Inf	up	--	--	Biological Process: transcription, DNA-templated (GO:0006351);;	--	--	--	--	No apical meristem (NAM) protein	Transcription factor JUNGBRUNNEN 1 OS=Arabidopsis thaliana OX=3702 GN=JUB1 PE=1 SV=1	K	Transcription	PREDICTED: transcription factor JUNGBRUNNEN 1-like [Nicotiana tabacum]	biological process: metabolic process (GO:0008152);; biological process: cellular process (GO:0009987)
gene12758	LOC107819197	12.5168	1230	10.7042	1005	8.87888	733	2.94789	244	3.25883	288	4.93954	429	2.42702e-05	1.49611	up	--	--	Molecular Function: protein-N-terminal asparagine amidohydrolase activity (GO:0008418);;	K14662|0|sot:102599742|K14662 protein N-terminal asparagine amidohydrolase [EC:3.5.1.121] | (RefSeq) protein N-terminal asparagine amidohydrolase	--	--	--	Protein N-terminal asparagine amidohydrolase	--	S	Function unknown	PREDICTED: protein N-terminal asparagine amidohydrolase-like [Nicotiana tabacum]	molecular function: catalytic activity (GO:0003824)
gene1278	LOC107819040	21.3883	928	22.6706	952	14.0965	519	7.28598	265	8.04463	308	8.41419	337	0.00107744	1.25842	up	--	--	Molecular Function: calcium ion binding (GO:0005509);; Cellular Component: integral component of membrane (GO:0016021);;	--	--	--	--	--	--	S	Function unknown	PREDICTED: uncharacterized protein LOC104086433 [Nicotiana tomentosiformis]	molecular function: binding (GO:0005488);; cellular component: membrane (GO:0016020);; cellular component: membrane part (GO:0044425)
gene12790	LOC107819234	0.581321	42	0.726012	51	1.6973	101	6.03353	360	2.72856	173	4.4263	291	0.0010261	-2.2024	down	--	--	Molecular Function: NAD+ ADP-ribosyltransferase activity (GO:0003950);; Molecular Function: metal ion binding (GO:0046872);;	--	--	--	--	--	--	S	Function unknown	PREDICTED: uncharacterized protein LOC107819234 isoform X1 [Nicotiana tabacum]	molecular function: catalytic activity (GO:0003824);; molecular function: binding (GO:0005488)
gene12797	LOC107819239	22.3792	685	19.6295	581	14.5672	378	3.75333	97	3.67996	100	3.00742	85	9.88311e-09	2.40124	up	--	--	--	--	--	--	--	Cysteine-rich TM module stress tolerance	--	S	Function unknown	PREDICTED: cysteine-rich and transmembrane domain-containing protein A-like [Nicotiana tomentosiformis]	--
gene12813	LOC107819255	14.6975	819	14.131	761	9.69679	459	6.5416	306	5.40859	266	5.96686	307	0.00217754	1.07087	up	[J]	Translation, ribosomal structure and biogenesis	Molecular Function: aminoacyl-tRNA hydrolase activity (GO:0004045);; Cellular Component: mitochondrion (GO:0005739);; Cellular Component: chloroplast (GO:0009507);; Biological Process: mitochondrial translation (GO:0032543);;	K01056|4.191e-154|sly:101260616|K01056 peptidyl-tRNA hydrolase, PTH1 family [EC:3.1.1.29] | (RefSeq) peptidyl-tRNA hydrolase, mitochondrial	--	[J]	Translation, ribosomal structure and biogenesis	Peptidyl-tRNA hydrolase	Peptidyl-tRNA hydrolase, chloroplastic OS=Arabidopsis thaliana OX=3702 GN=At1g18440 PE=2 SV=2	J	Translation, ribosomal structure and biogenesis	PREDICTED: peptidyl-tRNA hydrolase, mitochondrial-like [Nicotiana tabacum]	molecular function: catalytic activity (GO:0003824);; cellular component: cell (GO:0005623);; cellular component: organelle (GO:0043226);; cellular component: cell part (GO:0044464);; biological process: metabolic process (GO:0008152);; biological process: cellular process (GO:0009987)
gene12817	LOC107819261	2.71278	378	2.33275	316	1.60746	194	0	0	0.047854	7	0	0	6.38514e-21	6.86628	up	--		--	K04733|0|spen:107019121|K04733 interleukin-1 receptor-associated kinase 4 [EC:2.7.11.1] | (RefSeq) G-type lectin S-receptor-like serine/threonine-protein kinase At4g27290	--	--	--	Protein tyrosine kinase;; Protein kinase domain;; S-locus glycoprotein domain;; D-mannose binding lectin;; PAN-like domain	G-type lectin S-receptor-like serine/threonine-protein kinase At4g03230 OS=Arabidopsis thaliana OX=3702 GN=At4g03230 PE=3 SV=3	T	Signal transduction mechanisms	PREDICTED: G-type lectin S-receptor-like serine/threonine-protein kinase At4g27290 [Nicotiana sylvestris]	--
gene12823	LOC107819266	3.9349	365	2.72432	245	1.69849	134	0.153318	12	0.276347	23	0.140181	12	3.25133e-05	3.84437	up	[E]	Amino acid transport and metabolism	Molecular Function: glutamate decarboxylase activity (GO:0004351);; Biological Process: glutamate metabolic process (GO:0006536);; Molecular Function: pyridoxal phosphate binding (GO:0030170);;	K01580|0|spen:107016348|K01580 glutamate decarboxylase [EC:4.1.1.15] | (RefSeq) glutamate decarboxylase 4	Alanine, aspartate and glutamate metabolism (ko00250);; beta-Alanine metabolism (ko00410);; Taurine and hypotaurine metabolism (ko00430);; Butanoate metabolism (ko00650)	[E]	Amino acid transport and metabolism	Pyridoxal-dependent decarboxylase conserved domain	Glutamate decarboxylase 4 OS=Arabidopsis thaliana OX=3702 GN=GAD4 PE=1 SV=1	E	Amino acid transport and metabolism	glutamate decarboxylase 4-like [Nicotiana tabacum]	molecular function: catalytic activity (GO:0003824);; biological process: metabolic process (GO:0008152);; biological process: cellular process (GO:0009987);; biological process: single-organism process (GO:0044699);; molecular function: binding (GO:0005488)
gene12826	LOC107819270	31.6643	1606	29.4885	1448	28.8884	1244	10.3028	438	10.2746	460	13.553	635	5.23854e-06	1.358	up	[L]	Replication, recombination and repair	--	K07466|2.67654e-54|sly:101266979|K07466 replication factor A1 | (RefSeq) uncharacterized protein At4g28440-like	DNA replication (ko03030);; Nucleotide excision repair (ko03420);; Mismatch repair (ko03430);; Homologous recombination (ko03440)	--	--	--	Uncharacterized protein At4g28440 OS=Arabidopsis thaliana OX=3702 GN=At4g28440 PE=1 SV=1	S	Function unknown	PREDICTED: uncharacterized protein At4g28440-like [Nicotiana tomentosiformis]	--
gene12828	LOC107819272	3.09527	330	3.36883	379	2.80662	278	1.09164	115	0.965013	102	1.18083	106	0.000646321	1.47297	up	[E]	Amino acid transport and metabolism	Molecular Function: L-tyrosine:2-oxoglutarate aminotransferase activity (GO:0004838);; Cellular Component: cytosol (GO:0005829);; Biological Process: cellular amino acid metabolic process (GO:0006520);; Biological Process: biosynthetic process (GO:0009058);; Molecular Function: pyridoxal phosphate binding (GO:0030170);;	K00815|0|spen:107026348|K00815 tyrosine aminotransferase [EC:2.6.1.5] | (RefSeq) tyrosine aminotransferase-like	Ubiquinone and other terpenoid-quinone biosynthesis (ko00130);; Cysteine and methionine metabolism (ko00270);; Tyrosine metabolism (ko00350);; Phenylalanine metabolism (ko00360);; Phenylalanine, tyrosine and tryptophan biosynthesis (ko00400);; Isoquinoline alkaloid biosynthesis (ko00950);; Tropane, piperidine and pyridine alkaloid biosynthesis (ko00960);; Biosynthesis of amino acids (ko01230)	[E]	Amino acid transport and metabolism	Aminotransferase class I and II	Tyrosine aminotransferase OS=Arabidopsis thaliana OX=3702 GN=TAT PE=2 SV=1	E	Amino acid transport and metabolism	PREDICTED: tyrosine aminotransferase-like [Nicotiana tomentosiformis]	molecular function: catalytic activity (GO:0003824);; cellular component: cell (GO:0005623);; cellular component: cell part (GO:0044464);; biological process: metabolic process (GO:0008152);; biological process: cellular process (GO:0009987);; biological process: single-organism process (GO:0044699);; molecular function: binding (GO:0005488)
gene12846	LOC107819291	9.1305	578	8.7151	534	7.29484	392	2.6501	141	2.36089	132	2.44886	143	3.00465e-06	1.71605	up	[T]	Signal transduction mechanisms	Biological Process: MAPK cascade (GO:0000165);; Molecular Function: signal transducer, downstream of receptor, with serine/threonine kinase activity (GO:0004702);; Molecular Function: MAP kinase kinase activity (GO:0004708);; Molecular Function: ATP binding (GO:0005524);; Cellular Component: cytoplasm (GO:0005737);; Biological Process: defense response (GO:0006952);;	K20604|0|sot:102599347|K20604 mitogen-activated protein kinase kinase 9 [EC:2.7.12.2] | (RefSeq) mitogen-activated protein kinase kinase 9	--	[T]	Signal transduction mechanisms	Protein kinase domain;; Protein tyrosine kinase;; Phosphotransferase enzyme family	Mitogen-activated protein kinase kinase 9 OS=Arabidopsis thaliana OX=3702 GN=MKK9 PE=1 SV=1	T	Signal transduction mechanisms	PREDICTED: mitogen-activated protein kinase kinase 9 [Nicotiana sylvestris]	biological process: metabolic process (GO:0008152);; biological process: cellular process (GO:0009987);; biological process: signaling (GO:0023052);; biological process: single-organism process (GO:0044699);; biological process: response to stimulus (GO:0050896);; biological process: biological regulation (GO:0065007);; molecular function: catalytic activity (GO:0003824);; molecular function: sig…
gene12897	LOC107819348	8.7522	1252	11.4249	1516	6.7624	891	2.02139	265	1.78702	248	2.09631	312	8.34373e-10	2.00884	up	[K]	Transcription	Molecular Function: protein serine/threonine kinase activity (GO:0004674);; Cellular Component: nucleus (GO:0005634);; Cellular Component: plasma membrane (GO:0005886);; Biological Process: regulation of transcription, DNA-templated (GO:0006355);; Biological Process: protein phosphorylation (GO:0006468);; Biological Process: auxin-activated signaling pathway (GO:0009734);; Cellular Component: int…	--	--	--	--	Di-glucose binding within endoplasmic reticulum;; Leucine rich repeat;; Leucine Rich repeats (2 copies);; Leucine Rich Repeat	Probable LRR receptor-like serine/threonine-protein kinase At1g56130 OS=Arabidopsis thaliana OX=3702 GN=At1g56130 PE=2 SV=2	S	Function unknown	PREDICTED: probable LRR receptor-like serine/threonine-protein kinase At1g56140 isoform X1 [Nicotiana sylvestris]	molecular function: catalytic activity (GO:0003824);; biological process: metabolic process (GO:0008152);; biological process: cellular process (GO:0009987);; cellular component: cell (GO:0005623);; cellular component: organelle (GO:0043226);; cellular component: cell part (GO:0044464);; cellular component: membrane (GO:0016020);; biological process: biological regulation (GO:0065007);; biologica…
gene12932	LOC107819388	16.0789	1637	22.6393	2232	15.3774	1328	5.2577	446	3.50984	317	2.43267	236	1.53742e-09	2.22788	up	[QV]	Secondary metabolites biosynthesis, transport and catabolism;; Defense mechanisms	Molecular Function: iron ion binding (GO:0005506);; Cellular Component: integral component of membrane (GO:0016021);; Molecular Function: oxidoreductase activity, acting on paired donors, with incorporation or reduction of molecular oxygen, NAD(P)H as one donor, and incorporation of one atom of oxygen (GO:0016709);; Molecular Function: heme binding (GO:0020037);; Biological Process: secondary met…	--	--	[Q]	Secondary metabolites biosynthesis, transport and catabolism	Cytochrome P450	Cytochrome P450 81E8 OS=Medicago truncatula OX=3880 GN=CYP81E8 PE=2 SV=1	Q	Secondary metabolites biosynthesis, transport and catabolism	PREDICTED: uncharacterized protein LOC107819388 [Nicotiana tabacum]	molecular function: binding (GO:0005488);; cellular component: membrane (GO:0016020);; cellular component: membrane part (GO:0044425);; molecular function: catalytic activity (GO:0003824);; biological process: metabolic process (GO:0008152);; biological process: single-organism process (GO:0044699)
gene12993	LOC107819458	7.15743	299	7.47214	303	6.38095	227	1.29518	46	1.47046	55	0.626244	25	3.79207e-08	2.5767	up	--	--	--	--	--	[R]	General function prediction only	F-box domain;; F-box-like	Putative F-box protein At4g05475 OS=Arabidopsis thaliana OX=3702 GN=At4g05475 PE=4 SV=2	S	Function unknown	PREDICTED: putative F-box protein At4g05475 [Nicotiana tabacum]	--
gene13019	LOC107819487	2.11804	147	3.51666	239	3.99351	235	7.03204	411	6.71935	409	5.67548	367	0.00740151	-1.06283	down	--	--	Biological Process: response to stress (GO:0006950);; Biological Process: cellular process (GO:0009987);; Biological Process: single-organism process (GO:0044699);;	--	--	--	--	--	Protein MICROTUBULE BINDING PROTEIN 2C OS=Nicotiana tabacum OX=4097 GN=MBP2C PE=1 SV=1	S	Function unknown	PREDICTED: uncharacterized protein LOC107819487 [Nicotiana tabacum]	biological process: response to stimulus (GO:0050896);; biological process: cellular process (GO:0009987);; biological process: single-organism process (GO:0044699)
gene1302	LOC107819359	0.328023	20	1.25415	74	5.24842	271	7.49944	382	19.0552	1021	10.6445	597	0.00787181	-2.5271	down	[G]	Carbohydrate transport and metabolism	Molecular Function: hydrolase activity, hydrolyzing O-glycosyl compounds (GO:0004553);; Cellular Component: cell wall (GO:0005618);; Biological Process: xyloglucan metabolic process (GO:0010411);; Molecular Function: xyloglucan:xyloglucosyl transferase activity (GO:0016762);; Biological Process: cell wall biogenesis (GO:0042546);; Cellular Component: apoplast (GO:0048046);; Biological Process: ce…	K08235|0|sly:101261871|K08235 xyloglucan:xyloglucosyl transferase [EC:2.4.1.207] | (RefSeq) probable xyloglucan endotransglucosylase/hydrolase protein 8	--	--	--	Glycosyl hydrolases family 16;; Xyloglucan endo-transglycosylase (XET) C-terminus	Probable xyloglucan endotransglucosylase/hydrolase protein 8 OS=Arabidopsis thaliana OX=3702 GN=XTH8 PE=2 SV=2	--	--	PREDICTED: probable xyloglucan endotransglucosylase/hydrolase protein 8 [Nicotiana tabacum]	molecular function: catalytic activity (GO:0003824);; cellular component: cell (GO:0005623);; cellular component: cell part (GO:0044464);; biological process: metabolic process (GO:0008152);; biological process: cellular process (GO:0009987);; biological process: cellular component organization or biogenesis (GO:0071840);; cellular component: extracellular region (GO:0005576)
gene13024	LOC107819499	0.71098	22	1.9565	56	8.12564	204	15.6356	388	11.0954	290	22.0879	603	0.00200233	-2.26461	down	--	--	Cellular Component: ribosome (GO:0005840);; Cellular Component: chloroplast (GO:0009507);;	K19033|1.24785e-16|spen:107018632|K19033 RPS31; 30S ribosomal protein S31 | (RefSeq) 30S ribosomal protein S31, chloroplastic	--	--	--	Ribosomal protein S31e	30S ribosomal protein S31, chloroplastic OS=Arabidopsis thaliana OX=3702 GN=RPS31 PE=1 SV=1	S	Function unknown	PREDICTED: 30S ribosomal protein S31, chloroplastic-like [Nicotiana tabacum]	cellular component: cell (GO:0005623);; cellular component: macromolecular complex (GO:0032991);; cellular component: organelle (GO:0043226);; cellular component: cell part (GO:0044464)
gene13050	LOC107819520	0.935599	71	0.724078	53	0.847562	55	0.190704	13	0.146632	10	0.201817	15	0.00241513	2.10519	up	--	--	--	--	--	--	--	Protein of unknown function (DUF1645)	--	S	Function unknown	PREDICTED: uncharacterized protein LOC104114726 [Nicotiana tomentosiformis]	--
gene13066	LOC107819541	5.7024	747	5.15747	612	6.88799	837	2.39716	274	2.69164	347	2.54853	332	0.00150979	1.08541	up	[P]	Inorganic ion transport and metabolism	Molecular Function: FMN binding (GO:0010181);; Molecular Function: oxidoreductase activity (GO:0016491);; Biological Process: oxidation-reduction process (GO:0055114);;	--	--	--	--	Pyridoxamine 5'-phosphate oxidase;; Pyridoxamine 5'-phosphate oxidase	--	P	Inorganic ion transport and metabolism	PREDICTED: uncharacterized protein LOC104089511 [Nicotiana tomentosiformis]	molecular function: binding (GO:0005488);; molecular function: catalytic activity (GO:0003824);; biological process: metabolic process (GO:0008152);; biological process: single-organism process (GO:0044699)
gene13076	LOC107819553	8.88032	655	11.4956	813	15.5502	956	24.9029	1540	21.7688	1410	23.6463	1588	0.000769244	-1.02831	down	[E]	Amino acid transport and metabolism	Biological Process: urea cycle (GO:0000050);; Molecular Function: ornithine carbamoyltransferase activity (GO:0004585);; Cellular Component: cytoplasm (GO:0005737);; Molecular Function: amino acid binding (GO:0016597);; Biological Process: arginine biosynthetic process via ornithine (GO:0042450);; Cellular Component: intracellular membrane-bounded organelle (GO:0043231);;	K00611|0|sot:102598576|K00611 ornithine carbamoyltransferase [EC:2.1.3.3] | (RefSeq) ornithine carbamoyltransferase, chloroplastic	Arginine biosynthesis (ko00220);; Biosynthesis of amino acids (ko01230)	[E]	Amino acid transport and metabolism	Aspartate/ornithine carbamoyltransferase, Asp/Orn binding domain;; Aspartate/ornithine carbamoyltransferase, carbamoyl-P binding domain	Ornithine carbamoyltransferase, chloroplastic OS=Arabidopsis thaliana OX=3702 GN=OTC PE=1 SV=2	E	Amino acid transport and metabolism	PREDICTED: ornithine carbamoyltransferase, chloroplastic-like [Nicotiana tabacum]	biological process: metabolic process (GO:0008152);; biological process: cellular process (GO:0009987);; biological process: single-organism process (GO:0044699);; molecular function: catalytic activity (GO:0003824);; cellular component: cell (GO:0005623);; cellular component: cell part (GO:0044464);; molecular function: binding (GO:0005488);; cellular component: organelle (GO:0043226)
gene13094	LOC107819571	9.27372	837	7.11807	633	5.75162	450	0.910705	71	0.798105	63	0.805204	68	4.09863e-10	3.10771	up	[R]	General function prediction only	--	--	--	[DO]	Cell cycle control, cell division, chromosome partitioning;; Posttranslational modification, protein turnover, chaperones	Caspase domain;; LSD1 zinc finger	Metacaspase-1 OS=Arabidopsis thaliana OX=3702 GN=AMC1 PE=1 SV=1	O	Posttranslational modification, protein turnover, chaperones	PREDICTED: metacaspase-1-like [Nicotiana tabacum]	--
gene13095	LOC107819572	36.7299	1882	32.8763	1630	33.2509	1446	54.8422	2355	68.89	3113	89.2809	4222	0.00359503	-1.09186	down	[H]	Coenzyme transport and metabolism	Biological Process: tetrahydrobiopterin biosynthetic process (GO:0006729);; Molecular Function: 4-alpha-hydroxytetrahydrobiopterin dehydratase activity (GO:0008124);;	--	--	--	--	Pterin 4 alpha carbinolamine dehydratase	Probable pterin-4-alpha-carbinolamine dehydratase, chloroplastic OS=Arabidopsis thaliana OX=3702 GN=ATP1 PE=1 SV=1	S	Function unknown	PREDICTED: uncharacterized protein LOC104223965 [Nicotiana sylvestris]	biological process: metabolic process (GO:0008152);; biological process: cellular process (GO:0009987);; molecular function: catalytic activity (GO:0003824)
gene13127	LOC107819609	17.2853	1544	13.7191	1208	6.84008	528	0.040659	5	0.182201	15	0.33409	27	8.23783e-09	5.99766	up	--	--	Cellular Component: integral component of membrane (GO:0016021);; Biological Process: oxidation-reduction process (GO:0055114);;	--	--	[T]	Signal transduction mechanisms	Protein of unknown function (DUF568);; Eukaryotic cytochrome b561	Cytochrome b561 and DOMON domain-containing protein At5g47530 OS=Arabidopsis thaliana OX=3702 GN=At5g47530 PE=2 SV=1	S	Function unknown	PREDICTED: cytochrome b561 and DOMON domain-containing protein At5g47530-like [Nicotiana tomentosiformis]	cellular component: membrane (GO:0016020);; cellular component: membrane part (GO:0044425);; biological process: metabolic process (GO:0008152);; biological process: single-organism process (GO:0044699)
gene13143	LOC107819626	5.47435	695	4.64526	573	3.04033	326	1.23676	131	1.13095	127	1.47974	172	0.00079108	1.74968	up	--		--	--	--	--	--	Protein tyrosine kinase;; Protein kinase domain;; Salt stress response/antifungal	Cysteine-rich receptor-like protein kinase 10 OS=Arabidopsis thaliana OX=3702 GN=CRK10 PE=1 SV=3	T	Signal transduction mechanisms	PREDICTED: putative receptor-like protein kinase At4g00960 [Nicotiana sylvestris]	--
gene13156	LOC107819641	0	0	0.248911	20	0.280772	20	1.66711	116	1.52531	112	1.43541	110	1.22899e-07	-3.1984	down	[K]	Transcription	--	--	--	[R]	General function prediction only	WD domain, G-beta repeat	Protein JINGUBANG OS=Arabidopsis thaliana OX=3702 GN=JGB PE=1 SV=1	S	Function unknown	PREDICTED: myosin heavy chain kinase B [Nicotiana sylvestris]	--
gene1316	LOC107819525	19.8388	1068	18.5763	967	15.111	688	5.98761	271	7.41754	354	5.93658	297	5.6691e-06	1.42664	up	--	--	--	--	--	--	--	--	--	S	Function unknown	hypothetical protein A4A49_19538 [Nicotiana attenuata]	--
gene13183	LOC107819672	1.3848	124	1.82344	169	2.13717	179	0.114073	11	0.427961	33	0.16973	16	4.59774e-07	2.86079	up	[M]	Cell wall/membrane/envelope biogenesis	Molecular Function: protein serine/threonine kinase activity (GO:0004674);; Molecular Function: ATP binding (GO:0005524);; Cellular Component: nucleus (GO:0005634);; Cellular Component: cytoplasm (GO:0005737);; Biological Process: protein phosphorylation (GO:0006468);; Biological Process: intracellular signal transduction (GO:0035556);;	K14498|7.55453e-175|sly:101261086|K14498 serine/threonine-protein kinase SRK2 [EC:2.7.11.1] | (RefSeq) serine/threonine-protein kinase SAPK2	Plant hormone signal transduction (ko04075)	[T]	Signal transduction mechanisms	Protein kinase domain;; Protein tyrosine kinase	Serine/threonine-protein kinase SAPK1 OS=Oryza sativa subsp. japonica OX=39947 GN=SAPK1 PE=1 SV=1	T	Signal transduction mechanisms	PREDICTED: serine/threonine-protein kinase SAPK1-like isoform X2 [Nicotiana tabacum]	molecular function: catalytic activity (GO:0003824);; biological process: metabolic process (GO:0008152);; biological process: cellular process (GO:0009987);; molecular function: binding (GO:0005488);; cellular component: cell (GO:0005623);; cellular component: organelle (GO:0043226);; cellular component: cell part (GO:0044464);; biological process: signaling (GO:0023052);; biological process: si…
gene1319	LOC107819538	8.74283	894	8.98667	889	12.1736	1056	27.013	2315	21.1018	1903	19.699	1859	4.78532e-05	-1.22698	down	[K]	Transcription	Cellular Component: membrane (GO:0016020);;	--	--	[R]	General function prediction only	Leucine rich repeat;; Leucine Rich repeats (2 copies);; Leucine Rich Repeat	Piriformospora indica-insensitive protein 2 OS=Arabidopsis thaliana OX=3702 GN=PII-2 PE=2 SV=1	S	Function unknown	PREDICTED: piriformospora indica-insensitive protein 2-like [Nicotiana tabacum]	cellular component: membrane (GO:0016020)
gene13202	LOC107819694	8.06499	457	11.1877	613	19.4916	937	23.8048	1130	29.6197	1479	21.7958	1139	0.0030825	-1.01398	down	--	--	Molecular Function: protein dimerization activity (GO:0046983);;	--	--	--	--	--	Transcription factor bHLH147 OS=Arabidopsis thaliana OX=3702 GN=BHLH147 PE=1 SV=1	K	Transcription	PREDICTED: transcription factor bHLH148-like [Nicotiana tabacum]	molecular function: binding (GO:0005488)
gene13236	LOC107819733	0.683807	19	1.94433	50	3.7661	85	9.95077	221	13.9813	327	11.1349	273	2.28129e-08	-2.5165	down	--	--	--	--	--	--	--	--	--	S	Function unknown	PREDICTED: uncharacterized protein LOC104109046 [Nicotiana tomentosiformis]	--
gene13241	LOC107819737	10.2973	1917	10.2591	1900	11.419	1514	4.22017	565	4.05622	687	3.57011	600	2.18887e-06	1.39194	up	--	--	Molecular Function: zinc ion binding (GO:0008270);;	--	--	[O]	Posttranslational modification, protein turnover, chaperones	Ring finger domain;; RING-H2 zinc finger domain;; Zinc finger, C3HC4 type (RING finger);; Zinc finger, C3HC4 type (RING finger);; RING-like zinc finger	Probable E3 ubiquitin-protein ligase HIP1 OS=Oryza sativa subsp. japonica OX=39947 GN=HIP1 PE=1 SV=2	O	Posttranslational modification, protein turnover, chaperones	PREDICTED: filaggrin isoform X1 [Nicotiana sylvestris]	molecular function: binding (GO:0005488)
gene13273	LOC107819773	5.46617	681	5.44777	650	4.1756	457	1.37424	142	2.8887	322	1.58271	189	0.000177977	1.323	up	--	--	Molecular Function: DNA binding (GO:0003677);; Molecular Function: transcription factor activity, sequence-specific DNA binding (GO:0003700);; Cellular Component: nucleus (GO:0005634);; Biological Process: regulation of transcription, DNA-templated (GO:0006355);; Biological Process: multicellular organism development (GO:0007275);;	K09284|0|spen:107005061|K09284 AP2-like factor, euAP2 lineage | (RefSeq) ethylene-responsive transcription factor RAP2-7	--	--	--	AP2 domain	Ethylene-responsive transcription factor RAP2-7 OS=Arabidopsis thaliana OX=3702 GN=RAP2-7 PE=2 SV=2	K	Transcription	PREDICTED: AP2-like ethylene-responsive transcription factor TOE3 isoform X3 [Nicotiana sylvestris]	molecular function: binding (GO:0005488);; molecular function: nucleic acid binding transcription factor activity (GO:0001071);; biological process: biological regulation (GO:0065007);; cellular component: cell (GO:0005623);; cellular component: organelle (GO:0043226);; cellular component: cell part (GO:0044464);; biological process: multicellular organismal process (GO:0032501);; biological proc…
gene13281	LOC107819781	3.66398	402	2.78198	296	1.16153	109	0.284544	27	0.27005	27	0.327494	34	0.00460558	3.04861	up	--	--	Cellular Component: integral component of membrane (GO:0016021);; Biological Process: transmembrane transport (GO:0055085);;	--	--	--	--	Nodulin-like	Protein NUCLEAR FUSION DEFECTIVE 4 OS=Arabidopsis thaliana OX=3702 GN=NFD4 PE=3 SV=1	S	Function unknown	PREDICTED: protein NUCLEAR FUSION DEFECTIVE 4-like [Nicotiana tabacum]	cellular component: membrane (GO:0016020);; cellular component: membrane part (GO:0044425);; biological process: localization (GO:0051179)
gene13307	LOC107819809	3.42643	277	11.4271	894	10.8049	742	23.3688	1584	34.6982	2474	46.4694	3467	0.000709107	-2.0932	down	[G]	Carbohydrate transport and metabolism	Biological Process: flavonoid biosynthetic process (GO:0009813);; Cellular Component: intracellular membrane-bounded organelle (GO:0043231);; Biological Process: flavonoid glucuronidation (GO:0052696);; Molecular Function: quercetin 3-O-glucosyltransferase activity (GO:0080043);; Molecular Function: quercetin 7-O-glucosyltransferase activity (GO:0080044);;	K12356|0|sot:107060575|K12356 coniferyl-alcohol glucosyltransferase [EC:2.4.1.111] | (RefSeq) anthocyanidin 3-O-glucosyltransferase 5-like	Phenylpropanoid biosynthesis (ko00940)	[GC]	Carbohydrate transport and metabolism;; Energy production and conversion	UDP-glucoronosyl and UDP-glucosyl transferase	Anthocyanidin 3-O-glucosyltransferase 5 OS=Manihot esculenta OX=3983 GN=GT5 PE=2 SV=1	S	Function unknown	PREDICTED: anthocyanidin 3-O-glucosyltransferase 5-like [Nicotiana tabacum]	biological process: metabolic process (GO:0008152);; cellular component: cell (GO:0005623);; cellular component: organelle (GO:0043226);; cellular component: cell part (GO:0044464);; biological process: cellular process (GO:0009987);; biological process: single-organism process (GO:0044699);; molecular function: catalytic activity (GO:0003824)
gene13328	LOC107819832	23.7147	1624	21.0444	1395	13.6188	792	1.95305	113	2.09517	127	2.53053	160	2.55688e-08	3.11338	up	[I]	Lipid transport and metabolism	Biological Process: secondary shoot formation (GO:0010223);; Molecular Function: hydrolase activity, acting on ester bonds (GO:0016788);; Biological Process: strigolactone biosynthetic process (GO:1901601);;	--	--	--	--	Alpha/beta hydrolase family;; alpha/beta hydrolase fold	Probable strigolactone esterase DAD2 OS=Petunia hybrida OX=4102 GN=DAD2 PE=1 SV=1	S	Function unknown	PREDICTED: probable strigolactone esterase DAD2 [Nicotiana tomentosiformis]	biological process: multicellular organismal process (GO:0032501);; biological process: developmental process (GO:0032502);; biological process: single-organism process (GO:0044699);; molecular function: catalytic activity (GO:0003824);; biological process: metabolic process (GO:0008152);; biological process: cellular process (GO:0009987)
gene13337	LOC107819841	1.46382	203	1.42942	193	0.952691	113	0.568949	68	0.491359	63	0.298953	39	0.008604	1.43277	up	--	--	--	--	--	--	--	Domain of unknown function (DUF4378);; DUF761-associated sequence motif	--	S	Function unknown	PREDICTED: uncharacterized protein LOC107819841 [Nicotiana tabacum]	--
gene13349	LOC107819856	2.68496	263	1.86891	180	2.41609	196	13.7777	1076	18.7356	1401	11.8661	1019	6.39126e-18	-2.58085	down	--	--	Biological Process: amino acid transmembrane transport (GO:0003333);; Cellular Component: plasma membrane (GO:0005886);; Molecular Function: amino acid transmembrane transporter activity (GO:0015171);; Cellular Component: integral component of membrane (GO:0016021);; Biological Process: amino acid export (GO:0032973);; Biological Process: amino acid import (GO:0043090);; Biological Process: amino…	--	--	--	--	EamA-like transporter family	WAT1-related protein At4g08300 OS=Arabidopsis thaliana OX=3702 GN=At4g08300 PE=2 SV=1	S	Function unknown	PREDICTED: WAT1-related protein At4g08300-like [Nicotiana tabacum]	biological process: single-organism process (GO:0044699);; biological process: localization (GO:0051179);; cellular component: cell (GO:0005623);; cellular component: membrane (GO:0016020);; cellular component: cell part (GO:0044464);; molecular function: transporter activity (GO:0005215);; cellular component: membrane part (GO:0044425);; biological process: biological regulation (GO:0065007)
gene13387	LOC107819899	4.95908	357	4.41355	325	3.50238	320	7.07444	646	6.48673	598	5.58583	603	0.00361781	-1.01436	down	[I]	Lipid transport and metabolism	Cellular Component: integral component of membrane (GO:0016021);; Molecular Function: hydrolase activity (GO:0016787);;	--	--	[R]	General function prediction only	Alpha/beta hydrolase family;; alpha/beta hydrolase fold	--	S	Function unknown	PREDICTED: protein ABHD11-like [Nicotiana tabacum]	cellular component: membrane (GO:0016020);; cellular component: membrane part (GO:0044425);; molecular function: catalytic activity (GO:0003824)
gene13415	LOC107819931	1.66079	174	1.94514	229	2.53382	257	5.16129	526	4.08869	381	5.2305	558	0.000444256	-1.27602	down	[M]	Cell wall/membrane/envelope biogenesis	Cellular Component: cytoplasm (GO:0005737);; Molecular Function: transferase activity, transferring alkyl or aryl (other than methyl) groups (GO:0016765);;	--	--	--	--	EPSP synthase (3-phosphoshikimate 1-carboxyvinyltransferase)	--	M	Cell wall/membrane/envelope biogenesis	PREDICTED: uncharacterized protein LOC104101424 [Nicotiana tomentosiformis]	cellular component: cell (GO:0005623);; cellular component: cell part (GO:0044464);; molecular function: catalytic activity (GO:0003824)
gene13486	LOC107820008	17.7336	2357	14.191	1824	10.9256	1231	0.071395	9	0.033923	5	0.063185	8	8.67826e-29	7.79646	up	[NW]	Cell motility;; Extracellular structures	Molecular Function: protein serine/threonine kinase activity (GO:0004674);; Molecular Function: ATP binding (GO:0005524);; Cellular Component: plasma membrane (GO:0005886);; Biological Process: protein phosphorylation (GO:0006468);; Biological Process: defense response (GO:0006952);; Cellular Component: plasmodesma (GO:0009506);; Cellular Component: integral component of membrane (GO:0016021);;	--	--	--	--	Protein tyrosine kinase;; Protein kinase domain;; Salt stress response/antifungal	Cysteine-rich receptor-like protein kinase 2 OS=Arabidopsis thaliana OX=3702 GN=CRK2 PE=2 SV=1	T	Signal transduction mechanisms	PREDICTED: cysteine-rich receptor-like protein kinase 2 [Nicotiana tabacum]	molecular function: catalytic activity (GO:0003824);; biological process: metabolic process (GO:0008152);; biological process: cellular process (GO:0009987);; molecular function: binding (GO:0005488);; cellular component: cell (GO:0005623);; cellular component: membrane (GO:0016020);; cellular component: cell part (GO:0044464);; biological process: response to stimulus (GO:0050896);; cellular com…
gene13501	LOC107820024	13.6066	1947	13.6563	1891	9.99577	1214	4.56866	548	5.59776	707	5.47438	723	4.60682e-05	1.21707	up	[O]	Posttranslational modification, protein turnover, chaperones	Molecular Function: ATP binding (GO:0005524);; Molecular Function: hydrolase activity (GO:0016787);; Biological Process: cell division (GO:0051301);;	K13525|0|spen:107002175|K13525 transitional endoplasmic reticulum ATPase | (RefSeq) cell division cycle protein 48 homolog	Protein processing in endoplasmic reticulum (ko04141)	[O]	Posttranslational modification, protein turnover, chaperones	ATPase family associated with various cellular activities (AAA);; Cell division protein 48 (CDC48), N-terminal domain;; Holliday junction DNA helicase ruvB N-terminus;; AAA domain (Cdc48 subfamily);; AAA ATPase domain;; Cell division protein 48 (CDC48), domain 2;; AAA domain;; AAA domain (dynein-related subfamily);; AAA domain;; AAA domain;; TIP49 C-terminus;; AAA domain;; RNA helicase;; Magnesiu…	Cell division cycle protein 48 homolog OS=Capsicum annuum OX=4072 GN=CAFP PE=2 SV=1	O	Posttranslational modification, protein turnover, chaperones	cell division cycle protein 48 homolog [Nicotiana tabacum]	molecular function: binding (GO:0005488);; molecular function: catalytic activity (GO:0003824);; biological process: cellular process (GO:0009987);; biological process: single-organism process (GO:0044699)
gene13509	LOC107820034	1.14767	48	1.38973	53	1.32491	46	0.059582	4	0.132113	8	0.140199	8	0.000142703	2.75653	up	--	--	--	--	--	--	--	Lytic transglycolase	EG45-like domain containing protein 2 OS=Arabidopsis thaliana OX=3702 GN=EGC2 PE=2 SV=2	S	Function unknown	PREDICTED: EG45-like domain containing protein [Nicotiana tabacum]	--
gene13512	LOC107820037	2.70022	204	2.57063	188	4.95188	318	5.61849	356	9.21314	614	7.42882	518	0.00357437	-1.17534	down	--	--	Biological Process: transcription, DNA-templated (GO:0006351);; Biological Process: regulation of cellular process (GO:0050794);;	K14484|9.60343e-119|nnu:104595142|K14484 auxin-responsive protein IAA | (RefSeq) auxin-responsive protein IAA27-like	Plant hormone signal transduction (ko04075)	--	--	AUX/IAA family	Auxin-responsive protein IAA27 OS=Arabidopsis thaliana OX=3702 GN=IAA27 PE=1 SV=1	K	Transcription	PREDICTED: auxin-responsive protein IAA27-like [Nicotiana tomentosiformis]	biological process: metabolic process (GO:0008152);; biological process: cellular process (GO:0009987);; biological process: biological regulation (GO:0065007)
gene13523	LOC107820048	0.36845	28	0.644884	46	1.11341	70	3.09134	191	3.89766	253	4.39428	299	1.09101e-07	-2.47385	down	[R]	General function prediction only	Biological Process: chlorophyll catabolic process (GO:0015996);; Molecular Function: chlorophyllase activity (GO:0047746);;	K08099|1.1166e-157|sot:102584485|K08099 chlorophyllase [EC:3.1.1.14] | (RefSeq) chlorophyllase-2, chloroplastic-like	Porphyrin and chlorophyll metabolism (ko00860)	--	--	Chlorophyllase enzyme;; Chlorophyllase;; Platelet-activating factor acetylhydrolase, isoform II	Chlorophyllase-2, chloroplastic OS=Arabidopsis thaliana OX=3702 GN=CLH2 PE=1 SV=1	--	--	PREDICTED: chlorophyllase-2, chloroplastic-like [Nicotiana sylvestris]	biological process: metabolic process (GO:0008152);; biological process: cellular process (GO:0009987);; biological process: single-organism process (GO:0044699);; molecular function: catalytic activity (GO:0003824)
gene1356	LOC107819929	0.63228	57	0.986121	86	0.682591	53	0.119622	10	0.063241	6	0.096832	9	3.87455e-05	2.82619	up	--	--	Biological Process: metabolic process (GO:0008152);; Molecular Function: transferase activity, transferring hexosyl groups (GO:0016758);;	--	--	[GC]	Carbohydrate transport and metabolism;; Energy production and conversion	UDP-glucoronosyl and UDP-glucosyl transferase	UDP-glycosyltransferase 91A1 OS=Arabidopsis thaliana OX=3702 GN=UGT91A1 PE=2 SV=1	S	Function unknown	PREDICTED: UDP-glycosyltransferase 91A1-like [Nicotiana tabacum]	biological process: metabolic process (GO:0008152);; molecular function: catalytic activity (GO:0003824)
gene13562	LOC107820094	33.2866	2482	27.6246	1979	22.1619	1388	5.71477	358	6.06998	397	7.29624	505	2.49823e-07	2.07998	up	[V]	Defense mechanisms	Molecular Function: hydrolase activity (GO:0016787);;	K07766|4.24106e-115|sot:102594769|K07766 diphosphoinositol-polyphosphate diphosphatase [EC:3.6.1.52] | (RefSeq) nudix hydrolase 18, mitochondrial-like	--	[T]	Signal transduction mechanisms	NUDIX domain	Nudix hydrolase 17, mitochondrial OS=Arabidopsis thaliana OX=3702 GN=NUDT17 PE=2 SV=1	L	Replication, recombination and repair	PREDICTED: nudix hydrolase 18, mitochondrial-like [Nicotiana tabacum]	molecular function: catalytic activity (GO:0003824)
gene13599	LOC107820134	13.1445	1200	17.4559	1538	17.3568	1335	2.84478	219	3.52865	265	2.52495	215	3.35051e-16	2.41219	up	--	--	Molecular Function: protein kinase activity (GO:0004672);; Molecular Function: ATP binding (GO:0005524);; Biological Process: protein phosphorylation (GO:0006468);;	--	--	[R]	General function prediction only	Protein kinase domain;; PAP_fibrillin	Probable plastid-lipid-associated protein 14, chloroplastic OS=Arabidopsis thaliana OX=3702 GN=PAP14 PE=1 SV=1	T	Signal transduction mechanisms	PREDICTED: probable plastid-lipid-associated protein 14, chloroplastic [Nicotiana tabacum]	molecular function: catalytic activity (GO:0003824);; biological process: metabolic process (GO:0008152);; biological process: cellular process (GO:0009987);; molecular function: binding (GO:0005488)
gene13608	LOC107820144	2.07542	225	2.89073	305	4.77269	437	8.86265	808	5.76509	555	6.40384	647	0.0032046	-1.17797	down	--	--	Molecular Function: DNA binding (GO:0003677);;	--	--	--	--	ZF-HD protein dimerisation region	Zinc-finger homeodomain protein 4 OS=Arabidopsis thaliana OX=3702 GN=ZHD4 PE=1 SV=1	S	Function unknown	PREDICTED: zinc-finger homeodomain protein 4 [Nicotiana tomentosiformis]	molecular function: binding (GO:0005488)
gene13611	LOC107820148	0.969096	153	1.24203	186	0.631387	85	0	0	0	0	0	0	1.16007e-17	Inf	up	--	--	Cellular Component: cytoplasm (GO:0005737);; Molecular Function: oxidoreductase activity, acting on single donors with incorporation of molecular oxygen, incorporation of two atoms of oxygen (GO:0016702);; Biological Process: oxylipin biosynthetic process (GO:0031408);; Molecular Function: metal ion binding (GO:0046872);; Biological Process: oxidation-reduction process (GO:0055114);;	K15718|0|sly:101263535|K15718 linoleate 9S-lipoxygenase [EC:1.13.11.58] | (RefSeq) probable linoleate 9S-lipoxygenase 5	Linoleic acid metabolism (ko00591)	--	--	Lipoxygenase;; PLAT/LH2 domain	Probable linoleate 9S-lipoxygenase 5 OS=Solanum tuberosum OX=4113 GN=LOX1.5 PE=2 SV=1	S	Function unknown	PREDICTED: probable linoleate 9S-lipoxygenase 5 [Nicotiana sylvestris]	cellular component: cell (GO:0005623);; cellular component: cell part (GO:0044464);; molecular function: catalytic activity (GO:0003824);; biological process: metabolic process (GO:0008152);; biological process: single-organism process (GO:0044699);; biological process: cellular process (GO:0009987);; molecular function: binding (GO:0005488)
gene13632	LOC107820174	23.2745	2768	28.4927	3280	76.5592	7728	88.4716	8820	116.963	12270	104.29	11448	0.00130843	-1.33791	down	--	--	Cellular Component: cell wall (GO:0005618);; Biological Process: fruit ripening (GO:0009835);; Cellular Component: apoplast (GO:0048046);; Biological Process: cell wall organization (GO:0071555);;	--	--	--	--	BURP domain	Polygalacturonase-1 non-catalytic subunit beta OS=Solanum lycopersicum OX=4081 GN=GP1 PE=1 SV=1	S	Function unknown	PREDICTED: polygalacturonase-1 non-catalytic subunit beta-like [Nicotiana tomentosiformis]	cellular component: cell (GO:0005623);; cellular component: cell part (GO:0044464);; biological process: reproduction (GO:0000003);; biological process: reproductive process (GO:0022414);; biological process: developmental process (GO:0032502);; biological process: single-organism process (GO:0044699);; cellular component: extracellular region (GO:0005576);; biological process: cellular process (…
gene13637	LOC107820178	74.1196	3273	58.5432	2502	41.1964	1544	15.0576	558	14.9655	583	11.2232	458	0.000153585	2.05013	up	[O]	Posttranslational modification, protein turnover, chaperones	--	--	--	[O]	Posttranslational modification, protein turnover, chaperones	DnaJ domain	Chaperone protein dnaJ 11, chloroplastic OS=Arabidopsis thaliana OX=3702 GN=ATJ11 PE=1 SV=2	O	Posttranslational modification, protein turnover, chaperones	PREDICTED: chaperone protein dnaJ 11, chloroplastic-like [Nicotiana tomentosiformis]	--
gene13643	LOC107820185	1.20172	67	2.92846	157	2.99833	141	9.93587	460	5.16288	252	7.73332	395	0.00118214	-1.7344	down	--	--	--	--	--	--	--	--	--	S	Function unknown	PREDICTED: uncharacterized protein LOC107820185 [Nicotiana tabacum]	--
gene13649	LOC107820195	0.36247	29	0.344042	26	0.642251	43	1.44442	95	2.3351	161	1.62679	117	0.000360175	-2.03883	down	--	--	Cellular Component: integral component of membrane (GO:0016021);; Molecular Function: polysaccharide binding (GO:0030247);;	--	--	--	--	Wall-associated receptor kinase galacturonan-binding	--	S	Function unknown	PREDICTED: LEAF RUST 10 DISEASE-RESISTANCE LOCUS RECEPTOR-LIKE PROTEIN KINASE-like 2.7 [Nicotiana tomentosiformis]	cellular component: membrane (GO:0016020);; cellular component: membrane part (GO:0044425);; molecular function: binding (GO:0005488)
gene13660	LOC107820201	2.8578	993	3.79597	1102	3.06494	879	1.29149	335	1.4906	431	1.60698	483	0.000426979	1.12271	up	--	--	Molecular Function: zinc ion binding (GO:0008270);;	K15601|0|sot:102601383|K15601 lysine-specific demethylase 3 [EC:1.14.11.-] | (RefSeq) lysine-specific demethylase JMJ25	--	[K]	Transcription	JmjC domain, hydroxylase;; Zinc-finger domain of monoamine-oxidase A repressor R1;; zinc-binding in reverse transcriptase	Lysine-specific demethylase JMJ25 OS=Arabidopsis thaliana OX=3702 GN=JMJ25 PE=1 SV=1	S	Function unknown	PREDICTED: lysine-specific demethylase JMJ25-like [Nicotiana tabacum]	molecular function: binding (GO:0005488)
gene13719	LOC107820270	29.3544	2726	26.7108	2401	16.8283	1327	1.53563	120	1.71528	141	1.40308	121	4.63202e-11	3.93571	up	[P]	Inorganic ion transport and metabolism	Cellular Component: integral component of plasma membrane (GO:0005887);; Molecular Function: ammonium transmembrane transporter activity (GO:0008519);; Biological Process: organic cation transport (GO:0015695);; Biological Process: nitrogen utilization (GO:0019740);; Biological Process: ammonium transmembrane transport (GO:0072488);;	K03320|0|spen:107032496|K03320 ammonium transporter, Amt family | (RefSeq) ammonium transporter 2	--	[P]	Inorganic ion transport and metabolism	Ammonium Transporter Family	Ammonium transporter 2 OS=Arabidopsis thaliana OX=3702 GN=AMT2 PE=1 SV=2	P	Inorganic ion transport and metabolism	PREDICTED: ammonium transporter 2-like [Nicotiana tabacum]	cellular component: cell (GO:0005623);; cellular component: membrane (GO:0016020);; cellular component: membrane part (GO:0044425);; cellular component: cell part (GO:0044464);; molecular function: transporter activity (GO:0005215);; biological process: localization (GO:0051179);; biological process: single-organism process (GO:0044699)
gene13727	LOC107820277	9.72096	1245	12.0807	1424	7.21166	740	0.546086	56	1.3979	147	0.785769	89	1.50387e-11	3.41141	up	[H]	Coenzyme transport and metabolism	Molecular Function: nicotinate-nucleotide diphosphorylase (carboxylating) activity (GO:0004514);; Molecular Function: nicotinate phosphoribosyltransferase activity (GO:0004516);; Biological Process: NAD biosynthetic process (GO:0009435);; Biological Process: nicotinate nucleotide salvage (GO:0019358);;	K00763|0|spen:107012078|K00763 nicotinate phosphoribosyltransferase [EC:6.3.4.21] | (RefSeq) nicotinate phosphoribosyltransferase 1-like	Nicotinate and nicotinamide metabolism (ko00760)	[H]	Coenzyme transport and metabolism	Nicotinate phosphoribosyltransferase (NAPRTase) family	Nicotinate phosphoribosyltransferase 2 OS=Arabidopsis thaliana OX=3702 GN=NAPRT2 PE=2 SV=1	H	Coenzyme transport and metabolism	PREDICTED: nicotinate phosphoribosyltransferase 2-like [Nicotiana tabacum]	molecular function: catalytic activity (GO:0003824);; biological process: metabolic process (GO:0008152);; biological process: cellular process (GO:0009987);; biological process: single-organism process (GO:0044699)
gene13736	LOC107820287	125.81	14385	109.015	12083	104.745	10180	21.1997	2022	50.4668	5083	41.3231	4372	7.87961e-05	1.55288	up	[C]	Energy production and conversion	Molecular Function: malate dehydrogenase (decarboxylating) (NAD+) activity (GO:0004471);; Biological Process: malate metabolic process (GO:0006108);; Molecular Function: metal ion binding (GO:0046872);; Molecular Function: NAD binding (GO:0051287);; Biological Process: oxidation-reduction process (GO:0055114);;	K00029|0|spen:107020297|K00029 malate dehydrogenase (oxaloacetate-decarboxylating)(NADP+) [EC:1.1.1.40] | (RefSeq) NADP-dependent malic enzyme-like	Pyruvate metabolism (ko00620);; Carbon fixation in photosynthetic organisms (ko00710);; Carbon metabolism (ko01200)	[C]	Energy production and conversion	Malic enzyme, NAD binding domain;; Malic enzyme, N-terminal domain	NADP-dependent malic enzyme OS=Vitis vinifera OX=29760 PE=2 SV=1	C	Energy production and conversion	PREDICTED: NADP-dependent malic enzyme [Nicotiana sylvestris]	molecular function: catalytic activity (GO:0003824);; biological process: metabolic process (GO:0008152);; biological process: single-organism process (GO:0044699);; biological process: cellular process (GO:0009987);; molecular function: binding (GO:0005488)
gene13739	LOC107820290	15.6464	1251	22.5471	1745	36.4247	2472	59.2968	3974	62.1611	4384	64.9306	4791	2.62428e-05	-1.37995	down	--	--	--	--	--	--	--	Phosphate-induced protein 1 conserved region	Protein EXORDIUM-like 5 OS=Arabidopsis thaliana OX=3702 GN=EXL5 PE=2 SV=1	S	Function unknown	PREDICTED: protein EXORDIUM-like 5 [Nicotiana sylvestris]	--
gene13746	LOC107820298	3.9137	203	5.77367	289	11.623	510	16.4661	713	31.7987	1449	23.7127	1131	0.0010435	-1.81732	down	[O]	Posttranslational modification, protein turnover, chaperones	Molecular Function: glutathione transferase activity (GO:0004364);; Molecular Function: peroxidase activity (GO:0004601);; Cellular Component: cytoplasm (GO:0005737);; Biological Process: glutathione metabolic process (GO:0006749);; Biological Process: toxin catabolic process (GO:0009407);; Biological Process: auxin-activated signaling pathway (GO:0009734);; Biological Process: cellular oxidant d…	K00799|7.28196e-123|sot:102589451|K00799 glutathione S-transferase [EC:2.5.1.18] | (RefSeq) probable glutathione S-transferase	Glutathione metabolism (ko00480)	[O]	Posttranslational modification, protein turnover, chaperones	Glutathione S-transferase, N-terminal domain;; Glutathione S-transferase, N-terminal domain;; Glutathione S-transferase, C-terminal domain;; Glutathione S-transferase, N-terminal domain;; Glutathione S-transferase, C-terminal domain	Probable glutathione S-transferase OS=Nicotiana tabacum OX=4097 PE=2 SV=1	O	Posttranslational modification, protein turnover, chaperones	PREDICTED: probable glutathione S-transferase [Nicotiana tomentosiformis]	molecular function: catalytic activity (GO:0003824);; molecular function: antioxidant activity (GO:0016209);; biological process: metabolic process (GO:0008152);; biological process: cellular process (GO:0009987);; biological process: single-organism process (GO:0044699);; biological process: response to stimulus (GO:0050896);; biological process: detoxification (GO:0098754);; cellular component:…
gene13747	LOC107820299	0.036106	6	0	0	0	0	0.565384	68	0.495461	63	0.446937	59	8.84222e-11	-5.13896	down	[K]	Transcription	Molecular Function: protein serine/threonine kinase activity (GO:0004674);; Molecular Function: ATP binding (GO:0005524);; Biological Process: protein phosphorylation (GO:0006468);; Cellular Component: integral component of membrane (GO:0016021);;	--	--	--	--	Protein kinase domain;; Protein tyrosine kinase;; Leucine rich repeat;; Leucine Rich repeats (2 copies);; Leucine Rich Repeat;; Leucine Rich repeat	LRR receptor-like serine/threonine-protein kinase OS=Arabidopsis thaliana OX=3702 GN=RGI3 PE=1 SV=1	S	Function unknown	PREDICTED: probable LRR receptor-like serine/threonine-protein kinase At4g26540, partial [Nicotiana tabacum]	molecular function: catalytic activity (GO:0003824);; biological process: metabolic process (GO:0008152);; biological process: cellular process (GO:0009987);; molecular function: binding (GO:0005488);; cellular component: membrane (GO:0016020);; cellular component: membrane part (GO:0044425)
gene13786	LOC107820342	54.5601	3139	46.048	2564	42.5161	2076	1.84093	89	2.25225	115	2.24537	120	1.34735e-37	4.45439	up	[G]	Carbohydrate transport and metabolism	Cellular Component: cytosol (GO:0005829);; Biological Process: dephosphorylation (GO:0016311);; Molecular Function: sedoheptulose-bisphosphatase activity (GO:0050278);;	--	--	--	--	Histidine phosphatase superfamily (branch 1)	Phosphoglycerate mutase-like protein AT74H OS=Arabidopsis thaliana OX=3702 GN=At1g08940 PE=3 SV=2	--	--	PREDICTED: phosphoglycerate mutase-like protein AT74H [Nicotiana tabacum]	cellular component: cell (GO:0005623);; cellular component: cell part (GO:0044464);; biological process: metabolic process (GO:0008152);; biological process: cellular process (GO:0009987);; molecular function: catalytic activity (GO:0003824)
gene13787	LOC107820343	21.7982	1158	17.8292	916	18.79	847	0.361976	17	0.92602	44	0.973337	48	2.73068e-39	4.62625	up	[G]	Carbohydrate transport and metabolism	Cellular Component: cytosol (GO:0005829);; Biological Process: dephosphorylation (GO:0016311);; Molecular Function: sedoheptulose-bisphosphatase activity (GO:0050278);;	--	--	--	--	Histidine phosphatase superfamily (branch 1)	Phosphoglycerate mutase-like protein AT74H OS=Arabidopsis thaliana OX=3702 GN=At1g08940 PE=3 SV=2	--	--	PREDICTED: phosphoglycerate mutase-like protein AT74H isoform X1 [Nicotiana tomentosiformis]	cellular component: cell (GO:0005623);; cellular component: cell part (GO:0044464);; biological process: metabolic process (GO:0008152);; biological process: cellular process (GO:0009987);; molecular function: catalytic activity (GO:0003824)
gene13788	LOC107820344	1.99013	128	0.95432	59	1.07631	59	0.291793	16	0.142931	9	0.136711	9	0.00340741	2.70761	up	[G]	Carbohydrate transport and metabolism	Cellular Component: cytosol (GO:0005829);; Biological Process: dephosphorylation (GO:0016311);; Molecular Function: sedoheptulose-bisphosphatase activity (GO:0050278);;	--	--	--	--	Histidine phosphatase superfamily (branch 1)	Phosphoglycerate mutase-like protein AT74 OS=Arabidopsis thaliana OX=3702 GN=At3g05170 PE=2 SV=1	T	Signal transduction mechanisms	PREDICTED: phosphoglycerate mutase-like protein AT74 [Nicotiana tabacum]	cellular component: cell (GO:0005623);; cellular component: cell part (GO:0044464);; biological process: metabolic process (GO:0008152);; biological process: cellular process (GO:0009987);; molecular function: catalytic activity (GO:0003824)
gene13798	LOC107820356	8.03332	300	6.05783	219	5.77577	183	1.93475	61	2.12996	70	2.5746	89	0.00174377	1.54314	up	--	--	Cellular Component: plasma membrane (GO:0005886);; Molecular Function: peptide-methionine (R)-S-oxide reductase activity (GO:0033743);; Biological Process: oxidation-reduction process (GO:0055114);;	--	--	--	--	--	--	S	Function unknown	PREDICTED: uncharacterized protein LOC104226139 [Nicotiana sylvestris]	cellular component: cell (GO:0005623);; cellular component: membrane (GO:0016020);; cellular component: cell part (GO:0044464);; molecular function: catalytic activity (GO:0003824);; biological process: metabolic process (GO:0008152);; biological process: single-organism process (GO:0044699)
gene13799	LOC107820357	23.8906	1424	19.2936	1106	16.6566	844	1.02747	52	3.68986	194	2.23532	124	6.8979e-13	3.06613	up	--	--	--	--	--	--	--	--	--	S	Function unknown	PREDICTED: uncharacterized protein LOC104226471 [Nicotiana sylvestris]	--
gene13814	LOC107820374	465.279	18621	408.972	15840	289.387	9829	144.596	4851	164.576	5810	159.338	5886	0.00217102	1.28198	up	--	--	--	--	--	--	--	Dormancy/auxin associated protein	Dormancy-associated protein homolog 3 OS=Arabidopsis thaliana OX=3702 GN=At1g56220 PE=1 SV=1	S	Function unknown	PREDICTED: dormancy-associated protein homolog 3 [Nicotiana tomentosiformis]	--
gene13825	LOC107820386	2.66404	119	2.71851	117	3.73775	141	16.7304	623	10.5299	413	10.7725	442	1.21219e-06	-2.10296	down	--	--	--	--	--	--	--	--	--	S	Function unknown	PREDICTED: uncharacterized protein LOC104231329 [Nicotiana sylvestris]	--
gene13839	LOC107820402	0.198099	13	0.22201	14	0.369146	20	1.36445	70	0.952258	52	1.16523	66	0.00153689	-2.12168	down	--	--	--	--	--	--	--	--	--	S	Function unknown	PREDICTED: uncharacterized protein LOC107820402 [Nicotiana tabacum]	--
gene13889	LOC107820459	51.3999	5931	46.6848	5205	26.2373	2568	6.71922	651	7.79585	796	6.66425	711	5.78086e-05	2.52298	up	[E]	Amino acid transport and metabolism	Molecular Function: serine-type carboxypeptidase activity (GO:0004185);; Biological Process: proteolysis involved in cellular protein catabolic process (GO:0051603);;	K16297|0|spen:107018343|K16297 serine carboxypeptidase-like clade II [EC:3.4.16.-] | (RefSeq) serine carboxypeptidase-like 42	--	[OE]	Posttranslational modification, protein turnover, chaperones;; Amino acid transport and metabolism	Serine carboxypeptidase	Serine carboxypeptidase-like 42 OS=Arabidopsis thaliana OX=3702 GN=SCPL42 PE=2 SV=1	E	Amino acid transport and metabolism	PREDICTED: serine carboxypeptidase-like 42 [Nicotiana tabacum]	molecular function: catalytic activity (GO:0003824);; biological process: metabolic process (GO:0008152)
[truncated: 4,239 more rows]

## Sheet: TMV vs TMV-PMCP.xls
#ID	gene_name	P1_FPKM	P1_count	P2_FPKM	P2_count	P3_FPKM	P3_count	TMV1_FPKM	TMV1_count	TMV2_FPKM	TMV2_count	TMV3_FPKM	TMV3_count	FDR	log2FC	regulated	COG_class	COG_class_annotation	GO_annotation	KEGG_annotation	KEGG_pathway_annotation	KOG_class	KOG_class_annotation	Pfam_annotation	Swiss_Prot_annotation	eggNOG_class	eggNOG_class_annotation	NR_annotation	GO_second_level_annotation
[truncated: 3,715 more rows]
