# Supplementary material for: Chimeric Tobamoviruses With Coat Protein Exchanges Modulate Symptom Expression and Defence Responses in Nicotiana tabacum
Source: Front Microbiol. 2020 Nov 6;11:587005. doi: 10.3389/fmicb.2020.587005 (PMC7677242; doi:10.3389/fmicb.2020.587005)
Supplement: Supplementary file 9 [file Table_6.XLSX]

## Sheet: TMV vs TMV-CGCP
#KEGG_n	1010	KEGG_N	11839
#Pathway	ko_ID	Selected_gene_in_Pathway	AllGene_in_Pathway	Selected_gene_in_All_pathways	AllGene_in_All_pathways	Gene_id	KEGG_Orthology
Flavonoid biosynthesis	ko00941	24	96	1010	11839	gene15475;gene18509;gene27397;gene31463;gene33544;gene35820;gene37679;gene41470;gene42448;gene48930;gene52407;gene54958;gene56891;gene58122;gene58346;gene59014;gene59406;gene62809;gene67846;gene70465;gene73634;gene7570;gene7733;gene881	K13065+K01859+K13065+K13065+K13065+K00475+K13065+K13083+K13065+K00588+K00588+K13065+K05278+K05280+K13065+K13065+K00588+K13065+K00475+K13065+K00487+K00660+K00660+K05278
Purine metabolism	ko00230	13	390	1010	11839	gene14840;gene18341;gene23194;gene3180;gene37932;gene38066;gene39373;gene40260;gene45418;gene50799;gene50880;gene63382;gene6463	K00873+K01081+K02999+K01939+K18532+K13811+K13811+K00759+K13811+K00873+K00873+K00860+K13811
Fructose and mannose metabolism	ko00051	15	157	1010	11839	gene20645;gene26299;gene27728;gene30181;gene32497;gene34363;gene37939;gene42119;gene45814;gene47485;gene51192;gene51473;gene60673;gene60889;gene67746	K03841+K00850+K01805+K00850+K00966+K19355+K00966+K19355+K00850+K19355+K19355+K00844+K00850+K00008+K00966
Selenocompound metabolism	ko00450	6	50	1010	11839	gene12400;gene36469;gene38066;gene39373;gene45418;gene6463	K01761+K01739+K13811+K13811+K13811+K13811
Zeatin biosynthesis	ko00908	3	86	1010	11839	gene24670;gene28445;gene53611	K13495+K13495+K00279
Amino sugar and nucleotide sugar metabolism	ko00520	42	350	1010	11839	Nicotiana_tabacum_newGene_11487;Nicotiana_tabacum_newGene_6560;Nicotiana_tabacum_newGene_6625;gene10642;gene10819;gene15456;gene18517;gene19605;gene22668;gene22968;gene25157;gene26629;gene32497;gene35676;gene36099;gene37400;gene37939;gene4333;gene43855;gene45096;gene48010;gene50063;gene51473;gene52414;gene53681;gene53897;gene55967;gene55968;gene59746;gene59909;gene64865;gene65176;gene65689;gene65…	K01183+K01183+K20547+K08679+K10046+K20547+K01183+K20547+K08679+K00975+K20547+K01183+K00966+K01183+K20547+K00621+K00966+K01183+K00963+K12448+K20547+K01183+K00844+K01183+K01183+K01183+K01183+K00012+K10046+K08679+K12373+K08679+K13648+K01183+K00966+K01183+K12448+K01183+K01183+K01183+K08679+K01183
Glycine, serine and threonine metabolism	ko00260	18	168	1010	11839	gene10128;gene17132;gene20711;gene24982;gene27149;gene31626;gene39878;gene41489;gene44001;gene46085;gene46392;gene49039;gene54002;gene55244;gene59291;gene64658;gene65060;gene72294	K14085+K01696+K00827+K00306+K00600+K00600+K02437+K00831+K01754+K00382+K00130+K12524+K00276+K12524+K14085+K00382+K15634+K00130
Ribosome	ko03010	19	786	1010	11839	Nicotiana_tabacum_newGene_28485;gene1133;gene1720;gene22;gene22994;gene24994;gene2594;gene29333;gene34821;gene36170;gene43198;gene45915;gene51032;gene51328;gene57267;gene60219;gene6162;gene64390;gene67282	K02949+K02867+K02871+K02966+K02888+K02997+K02933+K02918+K02990+K02881+K02935+K02935+K02884+K02866+K02904+K02922+K02904+K02871+K02968
Linoleic acid metabolism	ko00591	4	43	1010	11839	Nicotiana_tabacum_newGene_17572;Nicotiana_tabacum_newGene_19258;gene13611;gene67717	K00454+K00454+K15718+K15718
Tropane, piperidine and pyridine alkaloid biosynthesis	ko00960	10	60	1010	11839	gene12828;gene16661;gene16818;gene18632;gene27132;gene37733;gene38432;gene54002;gene57087;gene6097	K00815+K00817+K00815+K14454+K08081+K00817+K14454+K00276+K08081+K08081
beta-Alanine metabolism	ko00410	12	111	1010	11839	gene10128;gene12823;gene19806;gene33086;gene41273;gene41874;gene47570;gene54002;gene54728;gene56745;gene59291;gene67990	K14085+K01580+K01464+K12259+K01464+K00128+K00128+K00276+K12259+K01580+K14085+K01578
Carotenoid biosynthesis	ko00906	10	76	1010	11839	gene16704;gene20381;gene26493;gene3128;gene40859;gene45415;gene5449;gene61582;gene66080;gene70348	K09840+K09840+K09841+K09841+K09843+K09843+K09840+K09840+K09843+K15746
Valine, leucine and isoleucine degradation	ko00280	15	146	1010	11839	gene10128;gene17909;gene20711;gene34294;gene36750;gene41874;gene46085;gene47570;gene48963;gene58781;gene59291;gene59860;gene64658;gene66561;gene7068	K14085+K07513+K00827+K07513+K00826+K00128+K00382+K00128+K00253+K01641+K14085+K00626+K00382+K01641+K00626
One carbon pool by folate	ko00670	4	52	1010	11839	gene27149;gene31626;gene42212;gene64637	K00600+K00600+K00604+K01433
Ubiquinone and other terpenoid-quinone biosynthesis	ko00130	13	98	1010	11839	Nicotiana_tabacum_newGene_20451;gene12828;gene16818;gene23601;gene24977;gene34797;gene39200;gene51700;gene59318;gene59349;gene65948;gene67321;gene73634	K14759+K00815+K00815+K01904+K00457+K01904+K00457+K03809+K01904+K01904+K14759+K03809+K00487
Glyoxylate and dicarboxylate metabolism	ko00630	27	190	1010	11839	Nicotiana_tabacum_newGene_27717;gene18533;gene18555;gene20058;gene25664;gene27149;gene31626;gene32910;gene38415;gene39001;gene39287;gene39878;gene4177;gene42128;gene46085;gene47097;gene4886;gene49551;gene50146;gene51513;gene52176;gene59860;gene64637;gene64658;gene68375;gene7068;gene70975	K01602+K01681+K01915+K00122+K01681+K00600+K00600+K03781+K00025+K01602+K11517+K02437+K11517+K01915+K00382+K18121+K01602+K03781+K00122+K00026+K01915+K00626+K01433+K00382+K01915+K00626+K11517
Glucosinolate biosynthesis	ko00966	2	16	1010	11839	gene11213;gene9211	K11820+K11820
Biotin metabolism	ko00780	11	50	1010	11839	gene22413;gene27442;gene40227;gene4209;gene45279;gene4803;gene52192;gene53329;gene60689;gene66536;gene70542	K02372+K00059+K09458+K00208+K00208+K09458+K00059+K00059+K00208+K02372+K00208
Other types of O-glycan biosynthesis	ko00514	1	13	1010	11839	Nicotiana_tabacum_newGene_42507	K09667
Propanoate metabolism	ko00640	9	109	1010	11839	gene17195;gene44691;gene46085;gene59860;gene63896;gene64658;gene64860;gene67990;gene7068	K02160+K00016+K00382+K00626+K02160+K00382+K00016+K01578+K00626
Phagosome	ko04145	23	221	1010	11839	Nicotiana_tabacum_newGene_30039;Nicotiana_tabacum_newGene_36258;gene16416;gene19254;gene20682;gene21089;gene22550;gene3375;gene34371;gene34643;gene35489;gene3965;gene41287;gene43854;gene45799;gene46998;gene48115;gene51080;gene59375;gene60530;gene64026;gene70189;gene9660	K07889+K07374+K07374+K07374+K07374+K04392+K04392+K04392+K08057+K04392+K04392+K07375+K08057+K08057+K07374+K07375+K07375+K04392+K07374+K04392+K07375+K08057+K07375
Histidine metabolism	ko00340	13	63	1010	11839	gene10128;gene16661;gene34054;gene37733;gene41874;gene4284;gene47570;gene47755;gene59291;gene62854;gene70969;gene72988;gene9956	K14085+K00817+K01590+K00817+K00128+K01814+K00128+K11755+K14085+K01590+K01590+K01590+K01590
Vitamin B6 metabolism	ko00750	3	29	1010	11839	gene35165;gene41489;gene63169	K13248+K00831+K13248
Tryptophan metabolism	ko00380	15	84	1010	11839	gene10128;gene11213;gene18857;gene30352;gene32910;gene41874;gene46864;gene47570;gene49551;gene50386;gene59291;gene59860;gene7068;gene8596;gene9211	K14085+K11820+K16903+K01426+K03781+K00128+K11816+K00128+K03781+K07408+K14085+K00626+K00626+K07408+K11820
Carbon metabolism	ko01200	56	648	1010	11839	Nicotiana_tabacum_newGene_23121;Nicotiana_tabacum_newGene_27717;gene13736;gene14840;gene17195;gene18395;gene18533;gene18632;gene20058;gene20645;gene25664;gene26299;gene27149;gene28864;gene30181;gene30568;gene31626;gene32910;gene38415;gene38432;gene39001;gene39287;gene4047;gene41489;gene41491;gene4177;gene43012;gene43140;gene44001;gene44683;gene45814;gene46085;gene46719;gene47097;gene4886;gene4955…	K00036+K01602+K00029+K00873+K02160+K01595+K01681+K14454+K00122+K03841+K01681+K00850+K00600+K01689+K00850+K00029+K00600+K03781+K00025+K14454+K01602+K11517+K01006+K00831+K00640+K11517+K00029+K00261+K01754+K01006+K00850+K00382+K01689+K18121+K01602+K03781+K00122+K00873+K00873+K00844+K00026+K00261+K00036+K00627+K00626+K00850+K00033+K05298+K02160+K00382+K15634+K00640+K00036+K01595+K00626+K11517
AGE-RAGE signaling pathway in diabetic complications	ko04933	7	37	1010	11839	gene21089;gene22550;gene3375;gene34643;gene35489;gene51080;gene60530	K04392+K04392+K04392+K04392+K04392+K04392+K04392
Thiamine metabolism	ko00730	1	24	1010	11839	gene46044	K03147
Cysteine and methionine metabolism	ko00270	40	253	1010	11839	gene12400;gene12828;gene16818;gene18632;gene19326;gene20711;gene21783;gene22274;gene23413;gene23791;gene25839;gene25976;gene25977;gene30739;gene3213;gene36469;gene36750;gene38415;gene38432;gene39006;gene39134;gene41491;gene44691;gene45055;gene48155;gene48837;gene48983;gene49039;gene5147;gene51513;gene55244;gene5683;gene58484;gene59892;gene60368;gene61366;gene64860;gene65954;gene6953;gene70486	K01761+K00815+K00815+K14454+K00899+K00827+K20772+K01762+K00899+K20772+K00547+K05933+K05933+K00789+K00789+K01739+K00826+K00025+K14454+K05933+K17398+K00640+K00016+K05933+K05933+K05933+K00789+K12524+K05933+K00026+K12524+K08967+K05933+K00899+K00547+K00547+K00016+K00640+K05933+K05933
Plant-pathogen interaction	ko04626	96	422	1010	11839	Nicotiana_tabacum_newGene_17048;Nicotiana_tabacum_newGene_36274;Nicotiana_tabacum_newGene_38046;gene10336;gene10338;gene10490;gene1051;gene11099;gene11155;gene11222;gene11974;gene14036;gene16022;gene16504;gene16837;gene1797;gene18424;gene19272;gene20623;gene21346;gene22964;gene22993;gene24292;gene2532;gene25485;gene25754;gene2814;gene2897;gene30491;gene31508;gene31696;gene32426;gene33560;gene3405…	K05391+K05391+K13414+K05391+K05391+K09487+K05391+K13448+K13412+K18835+K13466+K13448+K13447+K13448+K13447+K13432+K13412+K13412+K05391+K05391+K13416+K13412+K00864+K18873+K13412+K05391+K13429+K13449+K02183+K13424+K13448+K05391+K13449+K13448+K09487+K09487+K13412+K13424+K13420+K13420+K13447+K05391+K02183+K18835+K13448+K05391+K13412+K13412+K13448+K18875+K13429+K13429+K13448+K13429+K13448+K13412+K12795+…
Pentose phosphate pathway	ko00030	9	139	1010	11839	Nicotiana_tabacum_newGene_23121;gene20645;gene26299;gene30181;gene45814;gene5836;gene60673;gene61133;gene67393	K00036+K03841+K00850+K00850+K00850+K00036+K00850+K00033+K00036
alpha-Linolenic acid metabolism	ko00592	13	118	1010	11839	Nicotiana_tabacum_newGene_17572;Nicotiana_tabacum_newGene_19258;gene13139;gene17909;gene22027;gene24010;gene32260;gene34294;gene36032;gene44305;gene47520;gene56801;gene7861	K00454+K00454+K01723+K07513+K00232+K10527+K05894+K07513+K00232+K10526+K00232+K10527+K00232
Phosphatidylinositol signaling system	ko04070	12	180	1010	11839	gene10103;gene22888;gene27127;gene30491;gene42708;gene47645;gene51677;gene52099;gene5565;gene57099;gene61795;gene63690	K13024+K00889+K13024+K02183+K02183+K00901+K00901+K02183+K02183+K00889+K00913+K10047
Oxidative phosphorylation	ko00190	9	329	1010	11839	Nicotiana_tabacum_newGene_24394;Nicotiana_tabacum_newGene_6101;gene23908;gene32767;gene58421;gene59726;gene64137;gene70984;gene8668	K00417+K02111+K01535+K01535+K01535+K01535+K01535+K01507+K01507
Phenylpropanoid biosynthesis	ko00940	66	435	1010	11839	Nicotiana_tabacum_newGene_11600;Nicotiana_tabacum_newGene_35927;Nicotiana_tabacum_newGene_35928;gene10291;gene10385;gene13307;gene15475;gene18081;gene23601;gene23618;gene25146;gene25656;gene27397;gene28496;gene31463;gene32132;gene32681;gene33149;gene33544;gene34797;gene37679;gene37771;gene38234;gene39720;gene41382;gene41954;gene4204;gene42448;gene43046;gene46658;gene46985;gene47812;gene48930;gene…	K00430+K10775+K10775+K00430+K01188+K12356+K13065+K00430+K01904+K01188+K00430+K00430+K13065+K00430+K13065+K00430+K00430+K09753+K13065+K01904+K13065+K00430+K00083+K00430+K00430+K00430+K00083+K13065+K01188+K00430+K12355+K05349+K00588+K12356+K00588+K00430+K05350+K00083+K13065+K00430+K09755+K12355+K00430+K00430+K00430+K00430+K13066+K13065+K13065+K01904+K01904+K00588+K00083+K13065+K00430+K00430+K00430+…
Basal transcription factors	ko03022	2	112	1010	11839	gene15166;gene27468	K03124+K03126
Galactose metabolism	ko00052	19	137	1010	11839	gene2157;gene22195;gene25802;gene26299;gene29145;gene30181;gene43855;gene45381;gene45814;gene50477;gene50480;gene51295;gene51473;gene51600;gene51601;gene60673;gene61074;gene67489;gene69737	K01193+K01193+K01187+K00850+K01187+K00850+K00963+K06617+K00850+K01785+K01785+K01785+K00844+K01785+K01785+K00850+K07407+K01785+K01193
Arginine biosynthesis	ko00220	8	87	1010	11839	gene18555;gene18632;gene38432;gene42128;gene43140;gene52176;gene53441;gene68375	K01915+K14454+K14454+K01915+K00261+K01915+K00261+K01915
Pantothenate and CoA biosynthesis	ko00770	5	72	1010	11839	gene16597;gene19806;gene36750;gene41273;gene70139	K09680+K01464+K00826+K01464+K02201
RNA polymerase	ko03020	1	110	1010	11839	gene23194	K02999
Pyrimidine metabolism	ko00240	5	306	1010	11839	gene18341;gene19806;gene23194;gene24001;gene41273	K01081+K01464+K02999+K16904+K01464
Tyrosine metabolism	ko00350	15	102	1010	11839	gene12828;gene16661;gene16818;gene18632;gene20561;gene20832;gene24977;gene37621;gene37733;gene38432;gene39200;gene39542;gene50692;gene54002;gene72474	K00815+K00817+K00815+K14454+K00001+K01800+K00457+K01592+K00817+K14454+K00457+K07253+K00001+K00276+K01800
Ubiquitin mediated proteolysis	ko04120	19	343	1010	11839	Nicotiana_tabacum_newGene_20026;Nicotiana_tabacum_newGene_23753;gene15336;gene17886;gene25035;gene25317;gene34824;gene40069;gene41800;gene47272;gene48716;gene49386;gene52486;gene53994;gene54965;gene58996;gene69866;gene71551;gene73500	K03347+K03347+K10591+K10688+K10581+K10688+K06689+K03875+K10144+K03875+K10590+K03347+K10591+K04506+K10581+K10688+K03094+K10577+K10581
Sphingolipid metabolism	ko00600	9	64	1010	11839	gene22776;gene35340;gene41443;gene5842;gene61074;gene61080;gene61207;gene64128;gene70098	K04713+K04710+K17108+K04713+K07407+K04710+K04718+K04713+K04712
N-Glycan biosynthesis	ko00510	7	118	1010	11839	Nicotiana_tabacum_newGene_32501;Nicotiana_tabacum_newGene_9560;gene1100;gene12609;gene34531;gene60424;gene8821	K01230+K01230+K00902+K12667+K00737+K00737+K12666
Lysine biosynthesis	ko00300	5	29	1010	11839	gene10128;gene45006;gene49039;gene55244;gene59291	K14085+K10206+K12524+K12524+K14085
Starch and sucrose metabolism	ko00500	49	560	1010	11839	Nicotiana_tabacum_newGene_12111;Nicotiana_tabacum_newGene_17784;gene10385;gene10642;gene13923;gene16021;gene1858;gene19177;gene19470;gene2157;gene22195;gene22668;gene22968;gene23618;gene25774;gene25802;gene26950;gene29145;gene30652;gene30901;gene38871;gene39645;gene40855;gene4173;gene43046;gene43855;gene4774;gene47812;gene49138;gene51473;gene52228;gene53100;gene53401;gene54071;gene55968;gene59701…	K01051+K01177+K01188+K08679+K01179+K01184+K01213+K16055+K01176+K01193+K01193+K08679+K00975+K01188+K01051+K01187+K01051+K01187+K19891+K01051+K01087+K01051+K01051+K01051+K01188+K00963+K01176+K05349+K00696+K00844+K00695+K19891+K05350+K01051+K00012+K01179+K08679+K00705+K00705+K00696+K08679+K13648+K01213+K01051+K16055+K19893+K01193+K01177+K08679
RNA degradation	ko03018	14	273	1010	11839	Nicotiana_tabacum_newGene_35730;gene21477;gene22224;gene26299;gene26637;gene28864;gene30181;gene31394;gene44000;gene45814;gene46719;gene58685;gene60673;gene9179	K03681+K12581+K12617+K00850+K12581+K01689+K00850+K01148+K13126+K00850+K01689+K12617+K00850+K12581
Phenylalanine metabolism	ko00360	21	104	1010	11839	Nicotiana_tabacum_newGene_35927;Nicotiana_tabacum_newGene_35928;gene12828;gene16661;gene16818;gene18632;gene23601;gene24977;gene30352;gene34797;gene37733;gene38432;gene39200;gene39542;gene48930;gene52407;gene54002;gene59318;gene59349;gene59406;gene73634	K10775+K10775+K00815+K00817+K00815+K14454+K01904+K00457+K01426+K01904+K00817+K14454+K00457+K07253+K00588+K00588+K00276+K01904+K01904+K00588+K00487
SNARE interactions in vesicular transport	ko04130	9	100	1010	11839	Nicotiana_tabacum_newGene_21067;gene12542;gene20492;gene22181;gene33972;gene42445;gene49749;gene53128;gene63882	K08506+K08486+K08486+K08486+K08486+K08504+K08507+K08486+K08515
Folate biosynthesis	ko00790	2	46	1010	11839	gene33314;gene72784	K18482+K13950
Phenylalanine, tyrosine and tryptophan biosynthesis	ko00400	17	119	1010	11839	gene1114;gene12828;gene16661;gene16818;gene17132;gene18632;gene19005;gene24469;gene2999;gene30231;gene33122;gene37733;gene38432;gene43978;gene60182;gene69976;gene8131	K01626+K00815+K00817+K00815+K01696+K14454+K00766+K13832+K15227+K13832+K05359+K00817+K14454+K15227+K01626+K00891+K01657
Other glycan degradation	ko00511	9	37	1010	11839	gene18622;gene27237;gene29033;gene41443;gene50299;gene57946;gene62149;gene64865;gene69290	K01206+K01227+K01227+K17108+K01206+K01444+K15923+K12373+K01191
Glycerolipid metabolism	ko00561	20	154	1010	11839	gene10128;gene17299;gene23328;gene24292;gene39587;gene39971;gene41874;gene42624;gene44546;gene47570;gene47645;gene51677;gene52728;gene52876;gene59291;gene61074;gene6149;gene69533;gene73470;gene8916	K14085+K13508+K11155+K00864+K11155+K00679+K00128+K03715+K01054+K00128+K00901+K00901+K11155+K13508+K14085+K07407+K01054+K15728+K01054+K03715
Glycolysis / Gluconeogenesis	ko00010	34	315	1010	11839	gene10128;gene14840;gene20561;gene20645;gene26299;gene28864;gene30181;gene37315;gene41874;gene44691;gene45814;gene46085;gene46719;gene47570;gene50477;gene50480;gene50692;gene50799;gene50880;gene51295;gene51473;gene51600;gene51601;gene52908;gene59291;gene59755;gene60673;gene64658;gene64860;gene65060;gene66593;gene66744;gene67489;gene72564	K14085+K00873+K00001+K03841+K00850+K01689+K00850+K01568+K00128+K00016+K00850+K00382+K01689+K00128+K01785+K01785+K00001+K00873+K00873+K01785+K00844+K01785+K01785+K01568+K14085+K00627+K00850+K00382+K00016+K15634+K01792+K01568+K01785+K01568
Ribosome biogenesis in eukaryotes	ko03008	5	216	1010	11839	gene21209;gene33861;gene37932;gene53102;gene73430	K03264+K14548+K18532+K03264+K01164
Arachidonic acid metabolism	ko00590	2	35	1010	11839	gene14017;gene60970	K00432+K00432
Protein export	ko03060	4	117	1010	11839	gene12453;gene36034;gene36303;gene42549	K09490+K09490+K09490+K09490
Terpenoid backbone biosynthesis	ko00900	15	130	1010	11839	gene15739;gene25355;gene3054;gene31402;gene33772;gene3596;gene37189;gene42052;gene58228;gene58781;gene59860;gene64793;gene66561;gene69808;gene7068	K13789+K00021+K00787+K05356+K00991+K00021+K00021+K00021+K00787+K01641+K00626+K15891+K01641+K01823+K00626
Peroxisome	ko04146	26	219	1010	11839	Nicotiana_tabacum_newGene_12710;gene17909;gene22027;gene22525;gene24982;gene29168;gene31233;gene31262;gene32910;gene34294;gene35607;gene36032;gene39287;gene40467;gene4177;gene47520;gene49551;gene50225;gene51877;gene57147;gene58268;gene59344;gene62912;gene67990;gene70975;gene7861	K13347+K07513+K00232+K01897+K00306+K13237+K13356+K13347+K03781+K07513+K13356+K00232+K11517+K01897+K11517+K00232+K03781+K13356+K11147+K13356+K01897+K13347+K13237+K01578+K11517+K00232
Monobactam biosynthesis	ko00261	6	20	1010	11839	gene38066;gene39373;gene45418;gene49039;gene55244;gene6463	K13811+K13811+K13811+K12524+K12524+K13811
Glutathione metabolism	ko00480	56	213	1010	11839	Nicotiana_tabacum_newGene_14562;Nicotiana_tabacum_newGene_23121;Nicotiana_tabacum_newGene_23505;Nicotiana_tabacum_newGene_32354;gene10198;gene13746;gene14017;gene14665;gene15249;gene17010;gene17043;gene17457;gene1841;gene1842;gene20486;gene23648;gene24150;gene26045;gene26184;gene26450;gene29426;gene29693;gene311;gene35473;gene36377;gene36378;gene37293;gene39870;gene39871;gene39872;gene4132;gene41…	K00799+K00036+K00799+K00799+K00799+K00799+K00432+K00799+K00799+K00799+K00799+K00799+K00799+K00799+K00799+K00799+K00799+K00799+K00799+K00799+K00799+K00799+K00799+K00799+K00799+K00799+K00799+K00799+K00799+K00799+K00383+K00383+K00799+K00799+K00799+K00799+K00799+K00799+K00799+K00799+K00799+K00799+K00799+K00036+K00799+K00432+K00033+K00799+K00799+K00799+K00799+K00799+K00036+K00799+K00799+K00799
Synthesis and degradation of ketone bodies	ko00072	4	18	1010	11839	gene58781;gene59860;gene66561;gene7068	K01641+K00626+K01641+K00626
Flavone and flavonol biosynthesis	ko00944	3	7	1010	11839	gene17738;gene41470;gene58122	K13269+K13083+K05280
Stilbenoid, diarylheptanoid and gingerol biosynthesis	ko00945	15	68	1010	11839	gene15475;gene27397;gene31463;gene33544;gene37679;gene42448;gene48930;gene52407;gene54958;gene58346;gene59014;gene59406;gene62809;gene70465;gene73634	K13065+K13065+K13065+K13065+K13065+K13065+K00588+K00588+K13065+K13065+K13065+K00588+K13065+K13065+K00487
Glycosaminoglycan degradation	ko00531	2	47	1010	11839	gene16572;gene64865	K10532+K12373
Nicotinate and nicotinamide metabolism	ko00760	8	49	1010	11839	gene13727;gene15697;gene16748;gene17741;gene18341;gene18827;gene50763;gene6865	K00763+K00763+K00858+K00763+K01081+K00763+K00858+K00763
Ascorbate and aldarate metabolism	ko00053	9	102	1010	11839	gene10128;gene10819;gene40156;gene41874;gene47570;gene55968;gene59291;gene59746;gene63690	K14085+K10046+K08232+K00128+K00128+K00012+K14085+K10046+K10047
Photosynthesis	ko00195	6	140	1010	11839	Nicotiana_tabacum_newGene_6101;gene2328;gene3345;gene38327;gene54450;gene59342	K02111+K08901+K08903+K08901+K02639+K08903
Circadian rhythm - plant	ko04712	11	119	1010	11839	gene14682;gene3143;gene4840;gene49554;gene49889;gene55512;gene59500;gene65873;gene66277;gene7570;gene7733	K12124+K12124+K12124+K12133+K12124+K12124+K16240+K12125+K16223+K00660+K00660
Fatty acid biosynthesis	ko00061	19	114	1010	11839	gene1037;gene17195;gene22413;gene22525;gene27442;gene40227;gene40467;gene4209;gene45279;gene4803;gene52192;gene52611;gene53329;gene56355;gene58268;gene60689;gene63896;gene66536;gene70542	K10782+K02160+K02372+K01897+K00059+K09458+K01897+K00208+K00208+K09458+K00059+K10782+K00059+K10781+K01897+K00208+K02160+K02372+K00208
2-Oxocarboxylic acid metabolism	ko01210	9	154	1010	11839	gene11213;gene16147;gene18533;gene18632;gene25664;gene36750;gene38432;gene62709;gene9211	K11820+K01649+K01681+K14454+K01681+K00826+K14454+K01649+K11820
Regulation of autophagy	ko04140	9	77	1010	11839	gene19137;gene39966;gene41040;gene64589;gene65170;gene68070;gene7743;gene9553;gene9825	K08341+K08332+K08341+K07198+K08269+K07198+K08341+K08332+K08341
Glycosylphosphatidylinositol(GPI)-anchor biosynthesis	ko00563	1	58	1010	11839	gene65432	K03861
Sesquiterpenoid and triterpenoid biosynthesis	ko00909	10	36	1010	11839	gene25392;gene27059;gene2856;gene29903;gene53844;gene54407;gene55788;gene56284;gene64793;gene865	K15472+K00511+K15813+K15803+K00801+K00801+K15472+K15803+K15891+K15472
Monoterpenoid biosynthesis	ko00902	1	17	1010	11839	gene66840	K15095
mRNA surveillance pathway	ko03015	9	316	1010	11839	Nicotiana_tabacum_newGene_12938;Nicotiana_tabacum_newGene_28170;gene10;gene27714;gene28329;gene38130;gene44000;gene48478;gene54777	K14376+K11584+K11584+K11584+K06269+K14411+K13126+K14397+K14411
Steroid biosynthesis	ko00100	13	85	1010	11839	gene15217;gene27059;gene34896;gene4104;gene48440;gene49313;gene52235;gene53217;gene53844;gene54407;gene57849;gene58380;gene765	K00559+K00511+K00213+K09828+K14424+K09828+K20659+K09828+K00801+K00801+K07748+K09828+K00559
Mismatch repair	ko03430	2	141	1010	11839	Nicotiana_tabacum_newGene_31624;gene12826	K10754+K07466
Glycosphingolipid biosynthesis - globo series	ko00603	4	19	1010	11839	gene25196;gene27206;gene61074;gene64865	K01988+K01988+K07407+K12373
Butanoate metabolism	ko00650	10	61	1010	11839	gene12823;gene26026;gene47097;gene56745;gene58781;gene59860;gene64673;gene66561;gene67675;gene7068	K01580+K16871+K18121+K01580+K01641+K00626+K16871+K01641+K16871+K00626
Limonene and pinene degradation	ko00903	2	11	1010	11839	gene41874;gene47570	K00128+K00128
Lysine degradation	ko00310	11	75	1010	11839	gene10128;gene20050;gene24122;gene24738;gene24982;gene38341;gene41874;gene47570;gene59291;gene59860;gene7068	K14085+K14157+K11420+K11420+K00306+K11423+K00128+K00128+K14085+K00626+K00626
Carbon fixation in photosynthetic organisms	ko00710	16	195	1010	11839	Nicotiana_tabacum_newGene_27717;gene13736;gene18395;gene18632;gene20645;gene30568;gene38415;gene38432;gene39001;gene4047;gene43012;gene44683;gene4886;gene51513;gene63066;gene68697	K01602+K00029+K01595+K14454+K03841+K00029+K00025+K14454+K01602+K01006+K00029+K01006+K01602+K00026+K05298+K01595
Porphyrin and chlorophyll metabolism	ko00860	10	104	1010	11839	Nicotiana_tabacum_newGene_39491;gene11598;gene13523;gene3113;gene3300;gene33212;gene39056;gene64380;gene675;gene68586	K01719+K01772+K08099+K01599+K08099+K01749+K01772+K01749+K00218+K01599
Alanine, aspartate and glutamate metabolism	ko00250	18	141	1010	11839	gene12823;gene18555;gene18632;gene20711;gene23005;gene26026;gene3180;gene38432;gene42128;gene43140;gene52176;gene53441;gene53605;gene56745;gene57308;gene64673;gene67675;gene68375	K01580+K01915+K14454+K00827+K01953+K16871+K01939+K14454+K01915+K00261+K01915+K00261+K01953+K01580+K01953+K16871+K16871+K01915
Aminoacyl-tRNA biosynthesis	ko00970	4	171	1010	11839	gene21865;gene3979;gene42212;gene8078	K02435+K04567+K00604+K04567
Fatty acid degradation	ko00071	19	107	1010	11839	gene10128;gene17909;gene20561;gene22027;gene22525;gene24010;gene34294;gene36032;gene40467;gene41874;gene47520;gene47570;gene50692;gene56801;gene58268;gene59291;gene59860;gene7068;gene7861	K14085+K07513+K00001+K00232+K01897+K10527+K07513+K00232+K01897+K00128+K00232+K00128+K00001+K10527+K01897+K14085+K00626+K00626+K00232
Valine, leucine and isoleucine biosynthesis	ko00290	4	68	1010	11839	gene16147;gene36750;gene44001;gene62709	K01649+K00826+K01754+K01649
ABC transporters	ko02010	9	63	1010	11839	Nicotiana_tabacum_newGene_11682;Nicotiana_tabacum_newGene_21135;Nicotiana_tabacum_newGene_21136;gene19844;gene23751;gene45027;gene60920;gene62359;gene70756	K05643+K05665+K05665+K05658+K05643+K05643+K05658+K05643+K05681
Protein processing in endoplasmic reticulum	ko04141	54	581	1010	11839	Nicotiana_tabacum_newGene_20026;Nicotiana_tabacum_newGene_23753;Nicotiana_tabacum_newGene_32501;Nicotiana_tabacum_newGene_37270;Nicotiana_tabacum_newGene_9560;gene1041;gene10490;gene12453;gene12609;gene13501;gene14542;gene1617;gene16274;gene19024;gene19833;gene24372;gene25282;gene28614;gene28807;gene34177;gene34178;gene34185;gene34243;gene34371;gene34824;gene36034;gene36303;gene3661;gene41287;gen…	K03347+K03347+K01230+K03283+K01230+K14009+K09487+K09490+K12667+K13525+K10666+K09486+K03283+K10666+K09580+K09580+K10666+K10666+K13993+K09487+K09487+K13993+K13993+K08057+K06689+K09490+K09490+K09580+K08057+K09490+K08057+K13989+K13249+K14003+K13993+K03283+K03347+K14004+K03283+K03283+K09517+K09580+K07953+K13993+K14004+K09517+K07953+K03094+K08057+K09580+K10666+K13993+K12666+K13993
Homologous recombination	ko03440	1	146	1010	11839	gene12826	K07466
Ether lipid metabolism	ko00565	5	62	1010	11839	gene14530;gene2541;gene39859;gene44026;gene44639	K01114+K01115+K01114+K01114+K01115
Brassinosteroid biosynthesis	ko00905	3	27	1010	11839	gene40538;gene43696;gene58377	K12640+K09587+K09587
Pentose and glucuronate interconversions	ko00040	24	266	1010	11839	Nicotiana_tabacum_newGene_12111;Nicotiana_tabacum_newGene_36523;gene16021;gene18040;gene1858;gene20831;gene25774;gene26950;gene27728;gene29091;gene30901;gene39645;gene40855;gene4173;gene41874;gene43855;gene47570;gene54071;gene55968;gene60889;gene60923;gene66000;gene66124;gene66558	K01051+K00854+K01184+K01728+K01213+K01728+K01051+K01051+K01805+K01728+K01051+K01051+K01051+K01051+K00128+K00963+K00128+K01051+K00012+K00008+K01728+K01213+K01051+K01728
Cutin, suberine and wax biosynthesis	ko00073	14	82	1010	11839	Nicotiana_tabacum_newGene_15848;Nicotiana_tabacum_newGene_35742;gene10867;gene2014;gene2550;gene31233;gene32809;gene35607;gene50225;gene50405;gene51953;gene56965;gene57147;gene8197	K15404+K15404+K15404+K15398+K15404+K13356+K13407+K13356+K13356+K15398+K15398+K13407+K13356+K15403
Nitrogen metabolism	ko00910	12	100	1010	11839	gene11784;gene18555;gene33040;gene42128;gene43140;gene52176;gene53441;gene58991;gene64759;gene67952;gene68375;gene913	K02575+K01915+K01673+K01915+K00261+K01915+K00261+K02575+K01673+K01673+K01915+K01674
Inositol phosphate metabolism	ko00562	8	172	1010	11839	gene14530;gene22888;gene25441;gene39859;gene44026;gene57099;gene61795;gene63690	K01114+K00889+K01858+K01114+K01114+K00889+K00913+K10047
Taurine and hypotaurine metabolism	ko00430	2	27	1010	11839	gene12823;gene56745	K01580+K01580
Pyruvate metabolism	ko00620	27	235	1010	11839	gene10128;gene13736;gene14840;gene16147;gene17195;gene18395;gene30568;gene38415;gene4047;gene41874;gene43012;gene44683;gene44691;gene46085;gene47570;gene50799;gene50880;gene51513;gene59291;gene59755;gene59860;gene62709;gene63896;gene64658;gene64860;gene68697;gene7068	K14085+K00029+K00873+K01649+K02160+K01595+K00029+K00025+K01006+K00128+K00029+K01006+K00016+K00382+K00128+K00873+K00873+K00026+K14085+K00627+K00626+K01649+K02160+K00382+K00016+K01595+K00626
Biosynthesis of unsaturated fatty acids	ko01040	11	67	1010	11839	gene16233;gene17909;gene22027;gene27442;gene34294;gene36032;gene43728;gene47520;gene52192;gene53329;gene7861	K10256+K07513+K00232+K00059+K07513+K00232+K10703+K00232+K00059+K00059+K00232
Cyanoamino acid metabolism	ko00460	7	121	1010	11839	gene10385;gene23618;gene27149;gene31626;gene43046;gene47812;gene53401	K01188+K01188+K00600+K00600+K01188+K05349+K05350
Nucleotide excision repair	ko03420	3	196	1010	11839	Nicotiana_tabacum_newGene_31624;gene12826;gene56138	K10754+K07466+K10840
Glycosphingolipid biosynthesis - ganglio series	ko00604	1	11	1010	11839	gene64865	K12373
Proteasome	ko03050	6	164	1010	11839	Nicotiana_tabacum_newGene_6890;Nicotiana_tabacum_newGene_9028;gene1075;gene22322;gene45933;gene48170	K02732+K06699+K06699+K06699+K06699+K06699
Biosynthesis of amino acids	ko01230	55	582	1010	11839	gene10128;gene1114;gene12828;gene14840;gene16147;gene16661;gene16818;gene17132;gene18533;gene18555;gene18632;gene19005;gene24469;gene25664;gene26299;gene27149;gene28864;gene2999;gene30181;gene30231;gene30739;gene31626;gene3213;gene33122;gene36469;gene36750;gene37733;gene37920;gene38432;gene41489;gene41491;gene42128;gene4284;gene43978;gene44001;gene45006;gene45814;gene46719;gene47755;gene48983;gen…	K14085+K01626+K00815+K00873+K01649+K00817+K00815+K01696+K01681+K01915+K14454+K00766+K13832+K01681+K00850+K00600+K01689+K15227+K00850+K13832+K00789+K00600+K00789+K05359+K01739+K00826+K00817+K12657+K14454+K00831+K00640+K01915+K01814+K15227+K01754+K10206+K00850+K01689+K11755+K00789+K12524+K00873+K00873+K01915+K12524+K14085+K12657+K01626+K00850+K01649+K15634+K00640+K01915+K00891+K01657
Glycerophospholipid metabolism	ko00564	15	216	1010	11839	gene14530;gene17299;gene19905;gene2541;gene39859;gene44026;gene44639;gene45077;gene47645;gene49196;gene51677;gene51721;gene52876;gene62276;gene69533	K01114+K13508+K00006+K01115+K01114+K01114+K01115+K06130+K00901+K00006+K00901+K05929+K13508+K05929+K15728
RNA transport	ko03013	11	466	1010	11839	gene27768;gene38006;gene43875;gene44000;gene47988;gene54305;gene55526;gene66877;gene66992;gene71551;gene73430	K03260+K03259+K03113+K13126+K03113+K03242+K14004+K03113+K14004+K10577+K01164
Fatty acid metabolism	ko01212	29	189	1010	11839	gene16233;gene17195;gene17909;gene22027;gene22413;gene22525;gene24010;gene27442;gene34294;gene36032;gene40227;gene40467;gene4209;gene43728;gene45279;gene47520;gene4803;gene52192;gene53329;gene56355;gene56801;gene58268;gene59860;gene60689;gene63896;gene66536;gene70542;gene7068;gene7861	K10256+K02160+K07513+K00232+K02372+K01897+K10527+K00059+K07513+K00232+K09458+K01897+K00208+K10703+K00208+K00232+K09458+K00059+K00059+K10781+K10527+K01897+K00626+K00208+K02160+K02372+K00208+K00626+K00232
Fatty acid elongation	ko00062	4	78	1010	11839	Nicotiana_tabacum_newGene_28215;gene43728;gene44359;gene64705	K15397+K10703+K15397+K15397
Spliceosome	ko03040	7	497	1010	11839	Nicotiana_tabacum_newGene_37270;gene16274;gene29139;gene47753;gene57636;gene59013;gene61429	K03283+K03283+K12741+K03283+K03283+K03283+K12818
Base excision repair	ko03410	7	119	1010	11839	Nicotiana_tabacum_newGene_18916;Nicotiana_tabacum_newGene_35812;gene14158;gene28266;gene36929;gene52009;gene60661	K10773+K01246+K01246+K10773+K01246+K01246+K01246
Endocytosis	ko04144	27	442	1010	11839	Nicotiana_tabacum_newGene_30039;Nicotiana_tabacum_newGene_37270;gene15336;gene16274;gene19373;gene22888;gene2541;gene26324;gene27992;gene28050;gene29070;gene31743;gene35704;gene37396;gene44639;gene45676;gene47753;gene50664;gene51622;gene52486;gene57099;gene57256;gene57575;gene57636;gene59013;gene60053;gene70432	K07889+K03283+K10591+K03283+K12183+K00889+K01115+K12486+K12471+K19476+K07904+K12199+K12200+K12192+K01115+K19476+K03283+K12486+K12183+K10591+K00889+K12192+K19476+K03283+K03283+K19476+K19476
Sulfur metabolism	ko00920	12	81	1010	11839	gene22390;gene24040;gene36352;gene36469;gene38066;gene39373;gene41491;gene45418;gene61719;gene63382;gene6463;gene65954	K05907+K17725+K17725+K01739+K13811+K13811+K00640+K13811+K05907+K00860+K13811+K00640
Plant hormone signal transduction	ko04075	89	681	1010	11839	gene11084;gene11836;gene13183;gene13320;gene13512;gene14715;gene15001;gene15265;gene16226;gene16346;gene16689;gene16918;gene17504;gene18454;gene18689;gene18741;gene22964;gene2368;gene24929;gene26572;gene26681;gene28340;gene28472;gene2897;gene29052;gene29775;gene30000;gene30244;gene30514;gene31211;gene31362;gene32956;gene33560;gene35300;gene3542;gene37324;gene3782;gene38265;gene38545;gene39488;gen…	K14432+K14488+K14498+K14487+K14484+K14489+K13946+K14431+K14490+K14488+K14508+K14488+K14498+K14488+K13422+K14488+K13416+K14493+K14505+K14492+K14488+K14487+K14508+K13449+K14497+K14494+K14484+K14515+K14488+K14516+K14516+K14508+K13449+K14497+K14485+K14484+K14506+K14488+K14431+K14506+K14505+K14493+K14497+K14498+K14496+K14484+K14487+K14492+K14505+K14432+K14431+K14497+K14488+K14494+K14492+K14486+K14516+…
Photosynthesis - antenna proteins	ko00196	1	65	1010	11839	gene39881	K08911
DNA replication	ko03030	2	170	1010	11839	Nicotiana_tabacum_newGene_31624;gene12826	K10754+K07466
Isoquinoline alkaloid biosynthesis	ko00950	6	57	1010	11839	gene12828;gene16818;gene18632;gene37621;gene38432;gene54002	K00815+K00815+K14454+K01592+K14454+K00276
Diterpenoid biosynthesis	ko00904	8	81	1010	11839	gene14965;gene22292;gene28783;gene29467;gene31538;gene53689;gene56942;gene58193	K04124+K04125+K04124+K04125+K17961+K05282+K04125+K04121
Arginine and proline metabolism	ko00330	13	134	1010	11839	gene10128;gene18632;gene25719;gene30352;gene33086;gene3466;gene37920;gene38432;gene41874;gene47570;gene54728;gene59291;gene59686	K14085+K14454+K00472+K01426+K12259+K00472+K12657+K14454+K00128+K00128+K12259+K14085+K12657
Citrate cycle (TCA cycle)	ko00020	7	143	1010	11839	gene18533;gene25664;gene38415;gene46085;gene51513;gene59755;gene64658	K01681+K01681+K00025+K00382+K00026+K00627+K00382

## Sheet: TMV vs TMV-PMCP
#KEGG_n	744	KEGG_N	11817
#Pathway	ko_ID	Selected_gene_in_Pathway	AllGene_in_Pathway	Selected_gene_in_All_pathways	AllGene_in_All_pathways	Gene_id	KEGG_Orthology
Propanoate metabolism	ko00640	3	108	744	11817	gene44691;gene51854;gene67990	K00016+K02160+K01578
Nucleotide excision repair	ko03420	1	195	744	11817	gene12826	K07466
Diterpenoid biosynthesis	ko00904	4	81	744	11817	Nicotiana_tabacum_newGene_22121;gene31538;gene56887;gene64900	K04120+K17961+K04123+K05282
Amino sugar and nucleotide sugar metabolism	ko00520	22	348	744	11817	Nicotiana_tabacum_newGene_10686;Nicotiana_tabacum_newGene_17555;Nicotiana_tabacum_newGene_27272;Nicotiana_tabacum_newGene_6064;gene10819;gene18517;gene19605;gene25157;gene29006;gene32497;gene35676;gene36099;gene41226;gene43855;gene45096;gene59261;gene59746;gene64865;gene68869;gene72640;gene7910;gene8940	K01183+K00966+K20547+K20547+K10046+K01183+K20547+K20547+K12373+K00966+K01183+K20547+K08678+K00963+K12448+K00966+K10046+K12373+K01183+K12448+K01183+K01183
2-Oxocarboxylic acid metabolism	ko01210	2	153	744	11817	gene11213;gene9211	K11820+K11820
Synthesis and degradation of ketone bodies	ko00072	2	17	744	11817	gene58781;gene66561	K01641+K01641
alpha-Linolenic acid metabolism	ko00592	7	117	744	11817	gene15289;gene20829;gene32260;gene34294;gene35828;gene52296;gene60879	K01723+K10527+K05894+K07513+K07513+K05894+K10527
Fatty acid biosynthesis	ko00061	6	114	744	11817	Nicotiana_tabacum_newGene_30163;gene1037;gene22413;gene51854;gene52192;gene52611	K00645+K10782+K02372+K02160+K00059+K10782
Lysine degradation	ko00310	1	74	744	11817	gene63190	K00128
Biotin metabolism	ko00780	2	50	744	11817	gene22413;gene52192	K02372+K00059
Circadian rhythm - plant	ko04712	13	119	744	11817	gene12553;gene17821;gene23530;gene3143;gene31621;gene39127;gene39785;gene47061;gene59500;gene63621;gene63925;gene64579;gene65873	K12127+K16240+K10143+K12124+K12125+K12116+K10143+K12116+K16240+K00660+K12130+K12127+K12125
Proteasome	ko03050	1	164	744	11817	gene50278	K02725
Ether lipid metabolism	ko00565	4	62	744	11817	gene2541;gene44639;gene54249;gene63627	K01115+K01115+K13519+K01114
Regulation of autophagy	ko04140	4	77	744	11817	Nicotiana_tabacum_newGene_32261;gene2356;gene39966;gene9825	K07198+K07198+K08332+K08341
Sulfur metabolism	ko00920	15	81	744	11817	gene22390;gene31314;gene3406;gene38066;gene39373;gene41491;gene42265;gene45418;gene51949;gene52782;gene61719;gene6319;gene63382;gene6463;gene65954	K05907+K01082+K05907+K13811+K13811+K00640+K01082+K13811+K13034+K05907+K05907+K05907+K00860+K13811+K00640
Tryptophan metabolism	ko00380	7	84	744	11817	gene11213;gene32910;gene44808;gene44953;gene46864;gene63190;gene9211	K11820+K03781+K11816+K03781+K11816+K00128+K11820
Spliceosome	ko03040	2	497	744	11817	Nicotiana_tabacum_newGene_25485;gene47753	K12860+K03283
Pentose phosphate pathway	ko00030	13	138	744	11817	gene15343;gene23690;gene25489;gene26299;gene30181;gene32829;gene36362;gene47810;gene47915;gene5460;gene59698;gene67393;gene9560	K00036+K03841+K01623+K00850+K00850+K01623+K01623+K01623+K01623+K01623+K01623+K00036+K03841
Fatty acid degradation	ko00071	8	106	744	11817	gene20561;gene20829;gene22266;gene34294;gene35828;gene50692;gene60879;gene63190	K00001+K10527+K00121+K07513+K07513+K00001+K10527+K00128
Phenylpropanoid biosynthesis	ko00940	34	434	744	11817	Nicotiana_tabacum_newGene_10717;Nicotiana_tabacum_newGene_21674;gene10291;gene13307;gene15475;gene15512;gene18081;gene21546;gene22649;gene23618;gene27397;gene27518;gene28496;gene35566;gene35578;gene36811;gene37771;gene39720;gene41954;gene46985;gene48930;gene52407;gene53401;gene54012;gene56293;gene56519;gene57715;gene58346;gene59406;gene61092;gene68837;gene69261;gene69922;gene835	K00430+K13065+K00430+K12356+K13065+K13065+K00430+K00430+K05350+K01188+K13065+K01188+K00430+K00588+K00430+K09754+K00430+K00430+K00430+K12355+K00588+K00588+K05350+K00083+K12355+K00430+K13066+K13065+K00588+K00083+K00430+K13066+K00430+K00430
Limonene and pinene degradation	ko00903	1	11	744	11817	gene63190	K00128
Butanoate metabolism	ko00650	8	60	744	11817	gene12823;gene26026;gene41869;gene56745;gene58781;gene64673;gene66561;gene67675	K01580+K16871+K18121+K01580+K01641+K16871+K01641+K16871
Photosynthesis - antenna proteins	ko00196	55	65	744	11817	Nicotiana_tabacum_newGene_16183;gene11069;gene11755;gene11864;gene12986;gene21269;gene2252;gene22955;gene22957;gene22990;gene24260;gene25140;gene29957;gene30615;gene3600;gene37422;gene37614;gene37735;gene37943;gene38153;gene38154;gene38173;gene38466;gene38467;gene39482;gene39492;gene39556;gene39881;gene40666;gene42490;gene44378;gene45240;gene46218;gene48189;gene48865;gene53006;gene53083;gene53863…	K08913+K08909+K08916+K08907+K08908+K08907+K08914+K08917+K08917+K08910+K08908+K08908+K08912+K08914+K08912+K08912+K08912+K08912+K08912+K08912+K08912+K08912+K08912+K08912+K08910+K08911+K08912+K08911+K08912+K08913+K08912+K08909+K08916+K08909+K08908+K08913+K08914+K08913+K08913+K08912+K08917+K08914+K08908+K08912+K08912+K08912+K08912+K08913+K08907+K08912+K08912+K08910+K08909+K08908+K08907
Carotenoid biosynthesis	ko00906	5	76	744	11817	Nicotiana_tabacum_newGene_27751;gene26434;gene4451;gene66080;gene70348	K09843+K09843+K09839+K09843+K15746
Phenylalanine, tyrosine and tryptophan biosynthesis	ko00400	5	118	744	11817	gene12828;gene24469;gene43978;gene58071;gene69976	K00815+K13832+K15227+K00891+K00891
Tyrosine metabolism	ko00350	5	100	744	11817	gene12828;gene20561;gene22266;gene50692;gene64402	K00815+K00001+K00121+K00001+K00422
Base excision repair	ko03410	1	119	744	11817	gene14158	K01246
Isoquinoline alkaloid biosynthesis	ko00950	2	56	744	11817	gene12828;gene64402	K00815+K00422
Glycerolipid metabolism	ko00561	15	154	744	11817	gene21621;gene23328;gene39587;gene40895;gene44546;gene47645;gene51677;gene52728;gene54249;gene61074;gene63190;gene63361;gene69533;gene69787;gene73470	K13508+K11155+K11155+K00901+K01054+K00901+K00901+K11155+K13519+K07407+K00128+K07407+K15728+K00901+K01054
Plant hormone signal transduction	ko04075	73	679	744	11817	Nicotiana_tabacum_newGene_26845;gene11836;gene12015;gene12955;gene13183;gene13343;gene16689;gene17504;gene18170;gene18454;gene19577;gene20242;gene22964;gene23086;gene2613;gene26159;gene27988;gene28472;gene2897;gene29775;gene30000;gene30244;gene30514;gene31211;gene33560;gene3542;gene38545;gene41783;gene42346;gene42601;gene44298;gene45365;gene46241;gene46263;gene46637;gene46771;gene47541;gene47542;…	K14516+K14488+K14516+K14509+K14498+K13946+K14508+K14498+K14492+K14488+K14514+K14498+K13416+K14484+K14509+K14496+K14492+K14508+K13449+K14494+K14484+K14515+K14488+K14516+K13449+K14485+K14431+K14497+K14498+K14496+K14484+K14492+K14431+K13946+K14488+K13416+K14488+K14488+K14488+K14488+K14494+K14514+K14484+K14492+K14514+K14484+K14498+K14489+K14515+K14488+K14484+K14493+K14514+K14493+K13946+K14508+K14488+…
Ribosome	ko03010	5	787	744	11817	gene24994;gene51328;gene6162;gene63622;gene67282	K02997+K02866+K02904+K02941+K02968
beta-Alanine metabolism	ko00410	10	110	744	11817	gene12823;gene19806;gene27592;gene33086;gene40413;gene54728;gene56745;gene63190;gene67990;gene73463	K01580+K01464+K17839+K12259+K17839+K12259+K01580+K00128+K01578+K17839
Basal transcription factors	ko03022	2	112	744	11817	gene15166;gene27468	K03124+K03126
Flavonoid biosynthesis	ko00941	12	95	744	11817	Nicotiana_tabacum_newGene_21674;gene15475;gene15512;gene27397;gene35566;gene36811;gene48930;gene52407;gene58122;gene58346;gene59406;gene63621	K13065+K13065+K13065+K13065+K00588+K09754+K00588+K00588+K05280+K13065+K00588+K00660
Fatty acid elongation	ko00062	2	78	744	11817	gene48733;gene73355	K15397+K10258
Endocytosis	ko04144	18	442	744	11817	gene13372;gene13821;gene19373;gene2541;gene26340;gene27414;gene28050;gene30171;gene31743;gene35704;gene36284;gene44639;gene47753;gene51622;gene53521;gene57575;gene60053;gene70432	K07904+K07897+K12183+K01115+K19476+K12199+K19476+K19476+K12199+K12200+K00889+K01115+K03283+K12183+K11827+K19476+K19476+K19476
Starch and sucrose metabolism	ko00500	26	560	744	11817	Nicotiana_tabacum_newGene_16583;Nicotiana_tabacum_newGene_28716;gene10376;gene13923;gene2157;gene22195;gene22649;gene23618;gene2484;gene25802;gene27518;gene28238;gene30901;gene35152;gene36541;gene39645;gene41226;gene43855;gene44222;gene47331;gene4774;gene53401;gene59701;gene66868;gene69737;gene7691	K01177+K01194+K19893+K01179+K01193+K01193+K05350+K01188+K01087+K01187+K01188+K01193+K01051+K01051+K01177+K01051+K08678+K00963+K01176+K16055+K01176+K05350+K01179+K16055+K01193+K01177
Biosynthesis of unsaturated fatty acids	ko01040	4	67	744	11817	gene34294;gene35828;gene52192;gene73355	K07513+K07513+K00059+K10258
Plant-pathogen interaction	ko04626	77	422	744	11817	Nicotiana_tabacum_newGene_34073;gene10336;gene10338;gene1040;gene10490;gene11974;gene12931;gene14036;gene1521;gene16504;gene1797;gene19272;gene20623;gene21346;gene22964;gene2325;gene25485;gene25754;gene2814;gene2897;gene29417;gene31508;gene31696;gene32426;gene33560;gene34177;gene34178;gene34934;gene35849;gene36765;gene39016;gene3910;gene39833;gene42708;gene44039;gene4477;gene45382;gene45755;gene4…	K05391+K05391+K05391+K13456+K09487+K13466+K13448+K13448+K13448+K13448+K13432+K13412+K05391+K05391+K13416+K13412+K13412+K05391+K13429+K13449+K02183+K13424+K13448+K05391+K13449+K09487+K09487+K13424+K02183+K13420+K13447+K13448+K05391+K02183+K13448+K05391+K13412+K13412+K02183+K18875+K13429+K13416+K13429+K13448+K13448+K13412+K13412+K02183+K13456+K13448+K13433+K13420+K13448+K13412+K13420+K13413+K13424+…
Purine metabolism	ko00230	8	389	744	11817	gene35705;gene38066;gene39373;gene45418;gene63382;gene6463;gene66218;gene9659	K00939+K13811+K13811+K13811+K00860+K13811+K00939+K00939
Fructose and mannose metabolism	ko00051	16	155	744	11817	Nicotiana_tabacum_newGene_17555;gene23690;gene25489;gene26299;gene30181;gene32497;gene32829;gene34363;gene36362;gene47485;gene47810;gene47915;gene5460;gene59261;gene59698;gene9560	K00966+K03841+K01623+K00850+K00850+K00966+K01623+K19355+K01623+K19355+K01623+K01623+K01623+K00966+K01623+K03841
Glyoxylate and dicarboxylate metabolism	ko00630	16	189	744	11817	Nicotiana_tabacum_newGene_5639;Nicotiana_tabacum_newGene_5640;gene11629;gene19049;gene20153;gene27149;gene29339;gene31626;gene32910;gene39000;gene39001;gene4177;gene41869;gene44953;gene45450;gene68375	K19269+K19269+K01433+K00600+K01915+K00600+K00600+K00600+K03781+K01602+K01602+K11517+K18121+K03781+K01455+K01915
Galactose metabolism	ko00052	15	137	744	11817	gene2157;gene22195;gene25802;gene26299;gene28238;gene30181;gene43855;gene50480;gene51295;gene51600;gene51601;gene61074;gene63361;gene67489;gene69737	K01193+K01193+K01187+K00850+K01193+K00850+K00963+K01785+K01785+K01785+K01785+K07407+K07407+K01785+K01193
Cutin, suberine and wax biosynthesis	ko00073	4	80	744	11817	gene2550;gene31233;gene32809;gene56965	K15404+K13356+K13407+K13407
Arachidonic acid metabolism	ko00590	3	35	744	11817	gene14017;gene32520;gene48337	K00432+K00432+K00432
Homologous recombination	ko03440	1	145	744	11817	gene12826	K07466
Sphingolipid metabolism	ko00600	7	64	744	11817	gene22776;gene35340;gene5842;gene61074;gene61080;gene63361;gene64128	K04713+K04710+K04713+K07407+K04710+K07407+K04713
Phosphatidylinositol signaling system	ko04070	12	179	744	11817	gene2743;gene29417;gene35849;gene36284;gene40895;gene42567;gene42708;gene45819;gene47645;gene51677;gene52099;gene69787	K10572+K02183+K02183+K00889+K00901+K00981+K02183+K02183+K00901+K00901+K02183+K00901
Steroid biosynthesis	ko00100	4	84	744	11817	gene15217;gene20797;gene34050;gene765	K00559+K14423+K01824+K00559
ABC transporters	ko02010	3	62	744	11817	gene19844;gene60920;gene62714	K05658+K05658+K05658
Sesquiterpenoid and triterpenoid biosynthesis	ko00909	3	35	744	11817	gene25392;gene55788;gene64793	K15472+K15472+K15891
Glycine, serine and threonine metabolism	ko00260	8	166	744	11817	gene19049;gene20711;gene27149;gene29339;gene31626;gene44001;gene46392;gene60280	K00600+K00827+K00600+K00600+K00600+K01754+K00130+K01733
Protein export	ko03060	4	117	744	11817	gene12453;gene36034;gene36303;gene42549	K09490+K09490+K09490+K09490
Mismatch repair	ko03430	1	138	744	11817	gene12826	K07466
Glycosaminoglycan degradation	ko00531	3	47	744	11817	gene16572;gene29006;gene64865	K10532+K12373+K12373
Zeatin biosynthesis	ko00908	1	86	744	11817	gene28445	K13495
Peroxisome	ko04146	13	220	744	11817	Nicotiana_tabacum_newGene_11759;gene23634;gene31233;gene31262;gene32910;gene34294;gene35828;gene39786;gene4177;gene44953;gene51877;gene59344;gene67990	K13347+K12261+K13356+K13347+K03781+K07513+K07513+K11147+K11517+K03781+K11147+K13347+K01578
Oxidative phosphorylation	ko00190	1	330	744	11817	gene59726	K01535
Cysteine and methionine metabolism	ko00270	25	253	744	11817	gene10009;gene12828;gene19326;gene20711;gene21783;gene23413;gene23791;gene25839;gene25976;gene25977;gene28561;gene3213;gene41491;gene44691;gene45055;gene48155;gene51949;gene55306;gene59892;gene61366;gene65954;gene68383;gene72028;gene73642;gene8974	K00789+K00815+K00899+K00827+K20772+K00899+K20772+K00547+K05933+K05933+K20772+K00789+K00640+K00016+K05933+K05933+K13034+K20772+K00899+K00547+K00640+K00789+K00549+K01611+K20772
Terpenoid backbone biosynthesis	ko00900	11	129	744	11817	gene15739;gene25355;gene3054;gene37189;gene42052;gene46952;gene58228;gene58781;gene64793;gene66561;gene69808	K13789+K00021+K00787+K00021+K00021+K10960+K00787+K01641+K15891+K01641+K01823
Phagosome	ko04145	7	220	744	11817	gene13821;gene21551;gene41287;gene43854;gene59375;gene70189;gene9660	K07897+K07375+K08057+K08057+K07374+K08057+K07375
Histidine metabolism	ko00340	2	62	744	11817	gene63190;gene70969	K00128+K01590
Biosynthesis of amino acids	ko01230	29	580	744	11817	gene10009;gene12828;gene19049;gene20153;gene24469;gene25489;gene26299;gene27149;gene29339;gene30181;gene31626;gene3213;gene32829;gene36362;gene41491;gene43978;gene44001;gene47810;gene47915;gene51949;gene5460;gene58071;gene59698;gene60280;gene65954;gene68375;gene68383;gene69976;gene72028	K00789+K00815+K00600+K01915+K13832+K01623+K00850+K00600+K00600+K00850+K00600+K00789+K01623+K01623+K00640+K15227+K01754+K01623+K01623+K13034+K01623+K00891+K01623+K01733+K00640+K01915+K00789+K00891+K00549
mRNA surveillance pathway	ko03015	6	316	744	11817	Nicotiana_tabacum_newGene_14966;Nicotiana_tabacum_newGene_26438;gene28329;gene42642;gene4356;gene54777	K14402+K11584+K06269+K11584+K04382+K14411
Cyanoamino acid metabolism	ko00460	10	121	744	11817	gene19049;gene22649;gene23618;gene27149;gene27518;gene29339;gene31626;gene45450;gene51949;gene53401	K00600+K05350+K01188+K00600+K01188+K00600+K00600+K01455+K13034+K05350
Glutathione metabolism	ko00480	39	213	744	11817	gene10198;gene13746;gene14017;gene14665;gene14800;gene15249;gene15343;gene1841;gene1842;gene23648;gene26045;gene26184;gene26450;gene311;gene32520;gene35473;gene36377;gene36378;gene37293;gene39871;gene39872;gene41918;gene41929;gene43774;gene43775;gene43776;gene43777;gene46681;gene46712;gene48337;gene57672;gene57689;gene60279;gene63365;gene64020;gene67393;gene68248;gene71760;gene7698	K00799+K00799+K00432+K00799+K00434+K00799+K00036+K00799+K00799+K00799+K00799+K00799+K00799+K00799+K00432+K00799+K00799+K00799+K00799+K00799+K00799+K00799+K00799+K00799+K00799+K00799+K00799+K00799+K00799+K00432+K00799+K00434+K00799+K01581+K00799+K00036+K00799+K00799+K00799
Taurine and hypotaurine metabolism	ko00430	2	27	744	11817	gene12823;gene56745	K01580+K01580
Carbon fixation in photosynthetic organisms	ko00710	19	194	744	11817	gene10011;gene18395;gene22864;gene23690;gene25489;gene32600;gene32829;gene36362;gene39000;gene39001;gene43365;gene47810;gene47915;gene5460;gene59030;gene59698;gene63066;gene68697;gene9560	K01100+K01595+K01595+K03841+K01623+K05298+K01623+K01623+K01602+K01602+K01100+K01623+K01623+K01623+K05298+K01623+K05298+K01595+K03841
Fatty acid metabolism	ko01212	9	188	744	11817	Nicotiana_tabacum_newGene_30163;gene20829;gene22413;gene34294;gene35828;gene51854;gene52192;gene60879;gene73355	K00645+K10527+K02372+K07513+K07513+K02160+K00059+K10527+K10258
Ascorbate and aldarate metabolism	ko00053	7	101	744	11817	gene10819;gene14800;gene3909;gene40156;gene57689;gene59746;gene63190	K10046+K00434+K14190+K08232+K00434+K10046+K00128
Brassinosteroid biosynthesis	ko00905	2	27	744	11817	gene10768;gene36756	K15639+K12637
Arginine biosynthesis	ko00220	3	87	744	11817	gene20153;gene61435;gene68375	K01915+K00261+K01915
Glycolysis / Gluconeogenesis	ko00010	23	314	744	11817	gene20561;gene22266;gene23690;gene25489;gene26299;gene30181;gene30590;gene32829;gene36362;gene44691;gene47810;gene47915;gene50480;gene50692;gene51295;gene51600;gene51601;gene5460;gene59698;gene63190;gene66593;gene67489;gene9560	K00001+K00121+K03841+K01623+K00850+K00850+K01792+K01623+K01623+K00016+K01623+K01623+K01785+K00001+K01785+K01785+K01785+K01623+K01623+K00128+K01792+K01785+K03841
Pyrimidine metabolism	ko00240	3	306	744	11817	gene19806;gene31041;gene71965	K01464+K16904+K09903
Other glycan degradation	ko00511	6	37	744	11817	gene18622;gene27237;gene29006;gene29033;gene45028;gene64865	K01206+K01227+K12373+K01227+K01206+K12373
Stilbenoid, diarylheptanoid and gingerol biosynthesis	ko00945	10	67	744	11817	Nicotiana_tabacum_newGene_21674;gene15475;gene15512;gene27397;gene35566;gene36811;gene48930;gene52407;gene58346;gene59406	K13065+K13065+K13065+K13065+K00588+K09754+K00588+K00588+K13065+K00588
Thiamine metabolism	ko00730	2	24	744	11817	gene46044;gene71490	K03147+K03147
Porphyrin and chlorophyll metabolism	ko00860	20	104	744	11817	gene11048;gene11598;gene11844;gene17987;gene18478;gene22617;gene2898;gene3300;gene35813;gene39056;gene39503;gene46952;gene50608;gene51322;gene54672;gene57074;gene58318;gene64063;gene675;gene68586	K08099+K01772+K13600+K13600+K00218+K01749+K02492+K08099+K13600+K01772+K19073+K10960+K00218+K13600+K03403+K19073+K00218+K03403+K00218+K01599
SNARE interactions in vesicular transport	ko04130	3	99	744	11817	Nicotiana_tabacum_newGene_19704;gene33972;gene53128	K08506+K08486+K08486
DNA replication	ko03030	1	169	744	11817	gene12826	K07466
Vitamin B6 metabolism	ko00750	1	29	744	11817	gene60280	K01733
RNA degradation	ko03018	9	274	744	11817	gene1304;gene21477;gene26299;gene26637;gene30181;gene47566;gene55716;gene58685;gene9179	K04077+K12581+K00850+K12581+K00850+K04077+K12581+K12617+K12581
Valine, leucine and isoleucine degradation	ko00280	7	145	744	11817	gene20711;gene34294;gene35828;gene48963;gene58781;gene63190;gene66561	K00827+K07513+K07513+K00253+K01641+K00128+K01641
Phenylalanine metabolism	ko00360	5	101	744	11817	gene12828;gene35566;gene48930;gene52407;gene59406	K00815+K00588+K00588+K00588+K00588
Valine, leucine and isoleucine biosynthesis	ko00290	1	67	744	11817	gene44001	K01754
Protein processing in endoplasmic reticulum	ko04141	35	581	744	11817	Nicotiana_tabacum_newGene_30518;gene10490;gene12453;gene13125;gene13564;gene13875;gene14164;gene1617;gene18223;gene19833;gene24372;gene2667;gene28614;gene29929;gene34177;gene34178;gene36034;gene36303;gene3661;gene41287;gene42549;gene43854;gene44007;gene44650;gene44717;gene47753;gene54851;gene55526;gene59373;gene60988;gene67808;gene67913;gene70189;gene70491;gene71507	K01230+K09487+K09490+K10950+K13993+K13989+K13989+K09486+K10666+K09580+K09580+K14004+K10666+K10666+K09487+K09487+K09490+K09490+K09580+K08057+K09490+K08057+K13989+K10950+K14003+K03283+K13525+K14004+K09517+K09580+K09517+K07953+K08057+K09580+K09584
Alanine, aspartate and glutamate metabolism	ko00250	9	140	744	11817	gene12823;gene20153;gene20711;gene26026;gene56745;gene61435;gene64673;gene67675;gene68375	K01580+K01915+K00827+K16871+K01580+K00261+K16871+K16871+K01915
Glycosphingolipid biosynthesis - globo series	ko00603	6	19	744	11817	gene25196;gene27206;gene29006;gene61074;gene63361;gene64865	K01988+K01988+K12373+K07407+K07407+K12373
Aminoacyl-tRNA biosynthesis	ko00970	6	171	744	11817	Nicotiana_tabacum_newGene_19981;gene1600;gene30448;gene37624;gene3979;gene63920	K01880+K01880+K01880+K01880+K04567+K01869
RNA transport	ko03013	5	465	744	11817	gene14801;gene2667;gene27768;gene54305;gene55526	K18213+K14004+K03260+K03242+K14004
Monobactam biosynthesis	ko00261	4	20	744	11817	gene38066;gene39373;gene45418;gene6463	K13811+K13811+K13811+K13811
Glycosphingolipid biosynthesis - ganglio series	ko00604	2	11	744	11817	gene29006;gene64865	K12373+K12373
Nicotinate and nicotinamide metabolism	ko00760	2	50	744	11817	gene16748;gene66916	K00858+K01950
Arginine and proline metabolism	ko00330	15	134	744	11817	gene19062;gene27592;gene33086;gene33186;gene3466;gene40413;gene41294;gene45139;gene47197;gene53198;gene54728;gene63190;gene63365;gene73463;gene73642	K00472+K17839+K12259+K01583+K00472+K17839+K00472+K00472+K00318+K00318+K12259+K00128+K01581+K17839+K01611
Carbon metabolism	ko01200	41	647	744	11817	Nicotiana_tabacum_newGene_5639;Nicotiana_tabacum_newGene_5640;gene10011;gene15343;gene18395;gene19049;gene22266;gene22864;gene23690;gene25489;gene26299;gene27149;gene29339;gene30181;gene31626;gene32600;gene32829;gene32910;gene36362;gene39000;gene39001;gene41491;gene4177;gene41869;gene43365;gene44001;gene44953;gene45450;gene47810;gene47915;gene51854;gene51949;gene5460;gene59030;gene59698;gene61435…	K19269+K19269+K01100+K00036+K01595+K00600+K00121+K01595+K03841+K01623+K00850+K00600+K00600+K00850+K00600+K05298+K01623+K03781+K01623+K01602+K01602+K00640+K11517+K18121+K01100+K01754+K03781+K01455+K01623+K01623+K02160+K13034+K01623+K05298+K01623+K00261+K05298+K00640+K00036+K01595+K03841
Pentose and glucuronate interconversions	ko00040	8	265	744	11817	gene16296;gene21127;gene30901;gene35152;gene39645;gene43855;gene63190;gene71992	K01728+K01728+K01051+K01051+K01051+K00963+K00128+K01728
Photosynthesis	ko00195	48	139	744	11817	gene10306;gene10956;gene12164;gene14228;gene14986;gene15135;gene16685;gene17012;gene18317;gene19377;gene19379;gene22035;gene23175;gene23890;gene25016;gene25817;gene29871;gene31290;gene32706;gene3345;gene34039;gene34049;gene34545;gene34578;gene35376;gene35622;gene39421;gene3964;gene43879;gene43979;gene48514;gene49225;gene50177;gene50961;gene56757;gene56759;gene62465;gene64284;gene65750;gene6794;ge…	K08901+K02723+K02693+K02695+K02695+K14332+K02692+K02693+K02721+K08905+K08905+K02721+K02721+K08902+K08902+K02701+K14332+K02694+K14332+K08903+K02698+K02699+K02717+K02699+K02698+K02694+K02716+K02695+K02694+K02692+K14332+K02717+K02716+K02716+K08905+K08905+K02695+K02721+K03541+K02698+K02717+K02699+K02716+K02638+K02701+K02698+K02639+K02695
Glycerophospholipid metabolism	ko00564	14	216	744	11817	gene21621;gene2541;gene40895;gene42567;gene44639;gene45077;gene47645;gene51677;gene51721;gene54249;gene62276;gene63627;gene69533;gene69787	K13508+K01115+K00901+K00981+K01115+K06130+K00901+K00901+K05929+K13519+K05929+K01114+K15728+K00901
Inositol phosphate metabolism	ko00562	5	171	744	11817	gene25441;gene2743;gene36284;gene63627;gene69659	K01858+K10572+K00889+K01114+K01858
Flavone and flavonol biosynthesis	ko00944	2	7	744	11817	gene17738;gene58122	K13269+K05280
Ubiquinone and other terpenoid-quinone biosynthesis	ko00130	9	98	744	11817	Nicotiana_tabacum_newGene_19101;Nicotiana_tabacum_newGene_28798;gene12828;gene17593;gene32073;gene50471;gene51700;gene67321;gene8339	K14759+K03183+K00815+K03183+K01661+K01661+K03809+K03809+K12502
Tropane, piperidine and pyridine alkaloid biosynthesis	ko00960	3	58	744	11817	gene12828;gene27132;gene57087	K00815+K08081+K08081
Selenocompound metabolism	ko00450	5	49	744	11817	gene38066;gene39373;gene45418;gene6463;gene72028	K13811+K13811+K13811+K13811+K00549
N-Glycan biosynthesis	ko00510	4	118	744	11817	Nicotiana_tabacum_newGene_30518;gene34531;gene43467;gene60424	K01230+K00737+K00737+K00737
Ribosome biogenesis in eukaryotes	ko03008	3	215	744	11817	gene21209;gene33861;gene53102	K03264+K14548+K03264
Nitrogen metabolism	ko00910	8	99	744	11817	gene11784;gene20153;gene30051;gene33916;gene45450;gene61435;gene68375;gene9697	K02575+K01915+K00366+K01673+K01455+K00261+K01915+K01673
Monoterpenoid biosynthesis	ko00902	2	17	744	11817	gene37226;gene56430	K15095+K15095
Ubiquitin mediated proteolysis	ko04120	9	343	744	11817	gene23530;gene25035;gene39785;gene40069;gene47272;gene53994;gene54965;gene57588;gene73500	K10143+K10581+K10143+K03875+K03875+K04506+K10581+K10606+K10581
Linoleic acid metabolism	ko00591	2	42	744	11817	gene64750;gene67717	K15718+K15718
One carbon pool by folate	ko00670	5	52	744	11817	gene11629;gene19049;gene27149;gene29339;gene31626	K01433+K00600+K00600+K00600+K00600
Glucosinolate biosynthesis	ko00966	2	16	744	11817	gene11213;gene9211	K11820+K11820
Pantothenate and CoA biosynthesis	ko00770	2	72	744	11817	gene16597;gene19806	K09680+K01464
Pyruvate metabolism	ko00620	6	233	744	11817	gene18395;gene22864;gene44691;gene51854;gene63190;gene68697	K01595+K01595+K00016+K02160+K00128+K01595
